# Supplementary material for: Hybrid Machine Learning Framework for Multistage Parkinson’s Disease Classification Using Acoustic Features of Sustained Korean Vowels
Source: Bioengineering (Basel). 2023 Aug 20;10(8):984. doi: 10.3390/bioengineering10080984 (PMC10451837; doi:10.3390/bioengineering10080984)
Supplement: Supplementary file 1 [file bioengineering-10-00984-s001.zip]

Archive with 2 entries (2 files):
- Dataset Description.txt
- InhaPD_44 features.csv
