# Supplementary material for: Hybrid Machine Learning Framework for Multistage Parkinson’s Disease Classification Using Acoustic Features of Sustained Korean Vowels
Source: Bioengineering (Basel). 2023 Aug 20;10(8):984. doi: 10.3390/bioengineering10080984 (PMC10451837; doi:10.3390/bioengineering10080984)
Supplement: Supplementary file 1 [file bioengineering-10-00984-s001.zip › Dataset Description.txt]

File name: InhaPD_44_features.csv; 
represent the excel file for the extracted acoustic features from 3 sustrained Korean vowels.

Columns:
voiceID: denotes the subjects ID
\0_1, \0_2 and \0_3 represnts the 3 voice samples from vowel /a/
\0_4, \0_5 and \0_6 represnts the 3 voice samples from vowel /i/
\0_7, \0_8 and \0_9 represnts the 3 voice samples from vowel /u/

gender: 
Male=1, Female=2

HY_stages:
1 denotes H&Y stage 1 (H&Y stage 1.5 counted as 1)
2 denotes H&Y stage 2
25 denotes H&Y stage 2.5
3 denotes H&Y stage 3
