# Supplementary material for: Hybrid Machine Learning Framework for Multistage Parkinson’s Disease Classification Using Acoustic Features of Sustained Korean Vowels
Source: Bioengineering (Basel). 2023 Aug 20;10(8):984. doi: 10.3390/bioengineering10080984 (PMC10451837; doi:10.3390/bioengineering10080984)
Supplement: Supplementary file 1 [file bioengineering-10-00984-s001.zip › InhaPD_44 features.csv]

voiceID	meanF0	medianF0	stdevF0	localJitter	absJitter	rapJitter	ppq5Jitter	ddpJitter	localShimmer	dbShimmer	apq3Sh	apq5Sh	apq11Sh	ddaSh	meanJt	meadianJt	meanSh	meadianSh	JitterPCA	ShimmerPCA	HNR	f1_mean	f2_mean	f3_mean	f4_mean	f1_median	f2_median	f3_median	f4_median	avgFormant	pF	fdisp	fitch_vtl	delta_f	vtl_delta_f	mfcc1	mfcc2	mfcc3	mfcc4	mfccJt1	mfccJt2	mfccJt3	mfccJt4	gender	HY_stage
40000000\0_1.mp3	142.4341827	152.1857559	27.56291922	0.010250856	7.17E-05	0.005117725	0.004436921	0.015353174	0.05901579	0.609630049	0.02737974	0.036361659	0.059288789	0.082139221	206.7508916	37.49961665	0.093201531	0.068850641	2.066098195	0.533178968	13.20129802	743.6649999	1299.497455	1781.843692	3274.128703	775.9356004	1327.005463	1576.124633	3176.324381	1713.847519	-0.278496507	800.1295935	19.52483542	830.2820433	21.07717509	1.804648044	12.05430789	-1.755239512	-2.206735516	52.18466351	27.45810985	33.44386435	40.51733806	2	3
40000000\0_2.mp3	182.225491	186.6065983	20.35313385	0.004784386	2.62E-05	0.002352849	0.00231946	0.007058548	0.033723477	0.313476771	0.013436547	0.020699852	0.039047067	0.040309641	64.63753237	33.5542562	0.114973119	0.078596203	-1.405897692	0.485180799	19.62208419	804.6067956	1337.837689	2110.212176	3168.259254	807.6605288	1350.115821	2154.076249	3153.680164	1866.383191	0.176601457	782.0065452	17.50215503	897.7178663	19.49387514	8.33923556	9.620695465	-3.401870978	-4.158724307	30.75931803	17.81576254	22.36122601	32.46946461	2	3
40000000\0_3.mp3	96.14036708	155.7429293	33.53523426	0.017456592	0.000182511	0.009568966	0.00986923	0.028706898	0.097963687	0.934685347	0.048865553	0.061122098	0.090584141	0.146596659	412.4349118	22.837074	0.056140316	0.038085931	7.809208805	1.351280231	9.851075934	698.2466499	1240.721592	1983.384657	3408.654382	719.3057752	1260.21928	1651.70346	3210.908371	1710.534221	-0.321590682	830.5341985	19.63940486	838.9247502	20.86003541	-3.458565291	14.13609998	-0.159942498	-2.631231072	72.17407544	34.30001698	47.30754176	53.81408369	2	3
40000000\0_4.mp3	154.788035	163.0144665	30.78778243	0.008924233	5.77E-05	0.004359768	0.003897282	0.013079304	0.064364328	0.63943386	0.034015629	0.039464757	0.05133195	0.102046888	137.9792268	34.14809566	0.083646509	0.04733337	2.008532663	-0.243985829	17.25487025	427.3622862	1601.833959	2171.695244	3179.569236	431.8369371	1650.970477	2138.344184	3144.978668	1841.532567	-0.287798269	904.3805771	19.02431568	906.9361897	19.29573458	-2.279930156	11.19437033	2.097301291	10.80460399	40.21124976	25.37473106	32.48613394	36.13652809	2	3
40000000\0_5.mp3	155.5907034	162.9203328	32.77569646	0.005947459	3.82E-05	0.002823752	0.002743238	0.008471256	0.072174339	0.765219195	0.039492724	0.043932272	0.051698102	0.118478173	105.8209845	29.06957295	0.066685445	0.049323347	1.825264398	-1.672533973	18.50500563	442.1314599	1562.382801	2182.940189	3201.985886	443.2031709	1591.257508	2098.603325	3151.470569	1821.133643	-0.321443289	902.7557993	19.13039882	899.292531	19.45974129	0.852274045	10.78721774	1.838344566	9.922705201	24.21672945	17.98585268	23.88358347	28.76798396	2	3
40000000\0_6.mp3	155.876549	163.0144665	28.16614875	0.005807855	3.69E-05	0.003248776	0.002652925	0.009746329	0.063294249	0.576368304	0.036318682	0.037589904	0.043884345	0.108956045	87.27928823	23.82062309	0.068408495	0.051312581	1.134633426	-0.954393254	17.97989255	440.8876173	1570.345729	2432.105298	3342.553252	447.1504344	1628.74373	2155.809977	3180.449018	1853.03829	-0.239035506	911.0995278	18.80933947	913.7041579	19.15280767	-1.038606767	11.88578161	2.14314017	9.154557561	32.30847529	20.77331449	28.85091637	31.06643897	2	3
40000000\0_7.mp3	154.9780321	160.3991689	19.8379217	0.004124619	2.66E-05	0.002231267	0.002050665	0.0066938	0.057378801	0.583088509	0.031475536	0.035687942	0.043946305	0.094426608	66.00798185	19.20575784	0.096083063	0.068635044	0.344544619	-1.211518435	22.28337741	460.9855018	1099.965338	2437.167494	3546.819587	464.819502	1097.361988	2443.218161	3521.006762	1881.601603	-0.033124953	1018.729087	19.51195453	967.1438955	18.09451529	-7.425189674	17.91767327	7.664957163	-1.898358535	62.67966175	56.81109473	26.21069392	50.20196532	2	3
40000000\0_8.mp3	146.342229	159.6596773	32.60217982	0.005439157	3.72E-05	0.002749897	0.002797985	0.008249691	0.059297962	0.555655687	0.032491513	0.03520242	0.044816403	0.097474538	139.0339718	22.70554214	0.086433853	0.065255607	0.744087055	-0.836224967	18.89104692	454.0461158	1106.178714	2286.069536	3261.873002	448.2012409	1108.346664	2409.282433	3511.693669	1869.381002	-0.083994559	1021.164143	19.70176657	961.9406924	18.19238976	-6.770425084	18.69769903	4.633287078	-2.74393818	66.09665449	62.38701597	39.42493743	41.08441703	2	3
40000000\0_9.mp3	147.3672143	161.6081549	36.03607074	0.004954277	3.36E-05	0.002661437	0.002318992	0.00798431	0.065502294	0.644076498	0.036501548	0.040279916	0.049399752	0.109504645	82.27538658	18.84336921	0.079928829	0.059950065	1.153988105	-1.45703982	19.12123576	459.2119858	1101.36571	2359.491592	3587.961225	459.7081246	1096.369901	2383.928315	3584.085029	1881.022843	-0.043177961	1041.458968	19.60449144	970.4060621	18.03368784	-8.339626502	18.75104776	5.805653394	-1.834803071	76.51228225	69.19749071	32.12529101	46.33549224	2	3
40000001\0_1.mp3	178.4606876	179.782184	10.02792624	0.006070388	3.40E-05	0.002356147	0.002882834	0.007068441	0.071746159	0.674367508	0.031051108	0.048483194	0.072367435	0.093153323	109.8476803	88.11684611	0.157523028	0.131223432	1.600801409	-1.737695245	13.80929479	810.2044604	1286.372368	2427.226363	3536.365247	799.0481155	1273.475784	2441.606873	3583.199652	2024.332606	0.606838075	928.0505122	16.64389882	997.854938	17.53761928	3.523700028	12.85354103	-7.626344945	-1.513221816	46.36766532	36.4914101	41.78850205	44.78457395	2	25
40000001\0_3.mp3	185.0414225	185.1036487	5.461547404	0.003058662	1.65E-05	0.000946334	0.001377436	0.002839002	0.059494121	0.552703972	0.021197262	0.038519789	0.07153878	0.063591787	63.00538724	49.94046244	0.144430774	0.114433378	-0.172750373	-1.796021374	17.29526145	836.9751528	1286.517829	2573.860707	3349.82724	828.3484027	1287.311189	2582.131131	3352.450248	2012.560243	0.610681657	841.3672818	16.54202893	977.8116515	17.89710725	5.514793817	12.0599283	-7.233870586	-2.513244818	27.55242637	23.24157656	32.40716875	33.09076274	2	25
40000001\0_5.mp3	210.5592668	211.4036081	4.408560382	0.002365682	1.12E-05	0.001119851	0.001245095	0.003359553	0.052516204	0.561538699	0.020810022	0.026344241	0.04906253	0.062430066	45.50159843	41.9685604	0.369008046	0.300035118	-0.897554135	-1.25643691	23.41710268	418.7288383	1923.739223	3114.317478	4013.193987	416.3258703	2411.041406	3405.786348	4216.64781	2612.450359	1.620381615	1266.77398	14.81903591	1290.355155	13.56215762	-1.509853324	9.304078046	7.694050806	13.91385477	38.60573453	29.12045465	34.9808714	46.24098514	2	25
40000001\0_7.mp3	219.7882385	220.8908001	4.276502839	0.002246491	1.02E-05	0.001129483	0.001189198	0.00338845	0.044458276	0.457470968	0.019555861	0.022925896	0.038416688	0.058667584	36.98717209	31.65012398	0.280047389	0.140465968	-1.437028356	-0.822951489	26.9251708	436.3812542	959.5795057	2329.60512	3685.490136	440.883313	956.7060849	2370.969349	3579.189205	1836.936988	-0.148772977	1046.101964	20.71239942	957.6231606	18.27441181	-3.677466484	14.08474314	6.508444001	1.501426064	50.10913231	36.35986547	26.47147176	36.48509563	2	25
40000001\0_9.mp3	229.1243038	229.4744186	2.511692244	0.00180891	7.89E-06	0.000985292	0.000901992	0.002955877	0.034271206	0.308753803	0.018391301	0.020525966	0.025113909	0.055173902	31.28486162	26.5559083	0.110364611	0.090273269	-2.166897777	-0.404939701	25.65852798	419.2322755	914.7965401	2466.485847	3708.441903	419.0080426	918.3319269	2486.153926	3652.824997	1869.079723	-0.07164904	1077.938985	20.95809906	980.3463913	17.85083329	-2.264232356	16.1534812	3.964614435	1.450641821	38.81673863	33.61019638	39.14751595	54.78399006	2	25
40000002\0_1.mp3	170.4086861	171.3168038	4.194453999	0.005753351	3.38E-05	0.003395666	0.003081892	0.010186999	0.070128752	0.727610318	0.039012882	0.042528969	0.050621976	0.117038646	32.95717055	25.01215429	0.043913781	0.029751973	1.796408419	-1.424331228	16.66480822	599.7117755	1208.262413	2871.614872	3244.633778	639.2968009	1273.394124	2927.429122	3110.924128	1987.761044	0.399901605	823.8757757	17.23366241	973.1688971	17.98249004	-3.895513097	15.33626068	-2.292373839	3.838478219	48.66025237	42.1995273	38.70282772	39.71963609	2	3
40000002\0_2.mp3	170.6444941	171.3168038	2.605205482	0.002883001	1.69E-05	0.001558468	0.001605319	0.004675403	0.029335753	0.303507257	0.015347972	0.017669068	0.024652585	0.046043917	25.98102528	19.90594748	0.077265619	0.060416165	-2.096956939	0.218835204	20.75231021	728.6933209	1262.707207	2770.572611	3129.099088	730.6240932	1263.454405	2746.016606	3057.398855	1949.37349	0.374783028	775.5915874	17.17949343	944.1157697	18.5358624	7.113979118	13.04472175	-6.293752297	2.474505913	25.08824376	18.43323975	21.12843794	24.28660586	2	3
40000002\0_3.mp3	172.1905678	172.5084064	2.148236076	0.002769979	1.61E-05	0.001490044	0.001449525	0.004470133	0.025795229	0.240734418	0.013419016	0.014804074	0.022649323	0.040257047	21.45486758	17.44271072	0.081197726	0.061413394	-2.445929077	0.428867737	21.28405881	771.0848384	1259.392387	2862.236966	3115.290272	771.4458394	1259.252929	2832.162806	3098.20852	1990.267524	0.523627015	775.5875603	16.85126981	961.8447215	18.19420496	8.558027172	12.52208982	-6.561971911	2.105436258	17.83903094	15.60951954	16.35878625	20.82099982	2	3
40000002\0_4.mp3	178.1276359	183.1361663	20.63883037	0.00303377	1.70E-05	0.00165849	0.001520617	0.004975469	0.041545649	0.405759933	0.02443406	0.025030942	0.027063585	0.073302179	34.74287711	16.21031249	0.057490039	0.045833015	-1.192540431	-0.521330495	21.93820344	353.9726477	2226.495225	2553.347429	3177.181759	351.6038032	2268.618667	2445.54581	3115.04975	2045.204508	0.068592869	921.1486489	18.50228929	980.727074	17.84390425	3.254531898	8.048791284	3.487936851	15.24780932	25.34992378	19.70800127	20.59210672	29.2675002	2	3
40000002\0_5.mp3	180.528845	186.6065983	22.60875161	0.003322852	1.84E-05	0.001772654	0.001587101	0.005317963	0.039385333	0.390410494	0.023023754	0.023743551	0.025616267	0.069071263	21.67350096	16.12626017	0.049174185	0.038193489	-1.290008767	-0.31328629	22.78330383	362.3715873	1771.285724	2539.036357	3287.393956	361.5860764	1748.301766	2441.834721	3197.220832	1937.235849	-0.104136095	945.2115852	19.07190738	957.0526382	18.28530564	1.398098047	9.885090783	3.753399031	15.14683922	20.28570056	18.4427587	24.42263201	33.9969148	2	3
40000002\0_6.mp3	187.4703319	188.3392035	4.186943741	0.003298584	1.76E-05	0.001783798	0.001695065	0.005351395	0.039111404	0.374572907	0.022633683	0.023212502	0.02538362	0.067901048	39.97727337	16.33249543	0.056235314	0.046524178	-1.338369599	-0.259271245	23.41746115	359.7288456	1759.011662	2555.040091	3263.18331	361.0595124	1789.432809	2458.043045	3199.994171	1952.132384	-0.072860124	946.3115528	18.96076413	962.3698181	18.18427768	0.66203717	9.985633346	4.87394995	14.44952045	28.93912294	24.68860835	28.87455592	40.64742174	2	3
40000002\0_7.mp3	182.2915859	183.4008086	3.558840048	0.003108281	1.71E-05	0.001640111	0.001746663	0.004920332	0.035641655	0.3716228	0.02001157	0.021675929	0.025161256	0.060034711	22.64313637	16.0009988	0.052902635	0.036541085	-1.577880951	-0.131874285	24.97646989	395.5761856	822.6769049	2179.275934	2828.162895	389.6650433	823.926909	2160.173976	2731.651934	1526.354465	-0.981333514	780.6622968	24.24753337	780.568552	22.41955553	-6.800089902	20.02840427	5.13038637	-0.080470158	64.43815061	63.21603642	40.64427216	32.46144743	2	3
40000002\0_8.mp3	182.7234633	184.2502615	4.164858941	0.003560227	1.95E-05	0.002018775	0.001819833	0.006056325	0.036404222	0.355831167	0.020813723	0.021445816	0.025162295	0.062441169	28.62998967	20.99238681	0.054711434	0.042804998	-1.424282972	0.006234524	24.78975219	397.1537437	858.5305351	2260.215972	2895.386945	392.9504951	856.7140912	2337.435023	2800.737243	1596.959213	-0.79135016	802.5955828	23.37352569	815.6054426	21.45645319	-6.925910202	20.21340178	5.025559158	1.022015515	57.43211009	52.92581124	34.90524619	32.36159281	2	3
40000002\0_9.mp3	182.9886239	185.5318234	8.258610017	0.00322277	1.76E-05	0.00168919	0.001575331	0.005067571	0.03485247	0.327276261	0.01998457	0.020867424	0.024026145	0.05995371	37.82733007	16.07975289	0.065303539	0.044742978	-1.68082918	-0.039852784	25.35502128	390.9425379	843.6208916	2194.250619	2868.92375	392.0574125	841.8269599	2244.621837	2771.224138	1562.432587	-0.884228636	793.0555753	23.77337992	798.5527725	21.91464435	-7.720907609	20.51281484	5.048092451	2.434860951	56.30260816	51.32218298	41.15274215	41.32085712	2	3
40000003\0_1.mp3	210.4881448	227.3633946	40.88267366	0.004915476	2.33E-05	0.002745665	0.002926501	0.008236995	0.043138616	0.408620426	0.024874229	0.025567847	0.031381266	0.074622686	40.1833658	26.34202416	0.089203772	0.045347435	-0.512929315	-0.000112553	20.95371929	602.609158	1139.788236	2662.447637	3268.779831	603.3040337	1138.206644	2600.437321	3194.981861	1884.232465	0.104005881	863.892609	18.39021098	937.7377046	18.6619349	4.911765564	13.74651934	-1.221531091	-1.699993207	30.6065578	24.43299315	24.98904299	27.66896324	2	3
40000003\0_2.mp3	240.7490825	240.4660684	3.890283182	0.001753085	7.28E-06	0.00085274	0.000931755	0.00255822	0.017590862	0.169495247	0.008144773	0.009168012	0.015081792	0.024434318	33.9408134	27.69162281	0.143758311	0.098574276	-3.431114152	0.632431232	28.58110891	687.2307936	1198.778397	3125.573057	3428.243572	692.080025	1197.293646	3151.325601	3448.942891	2122.410541	0.822349555	918.9542887	16.55240099	1051.980695	16.63528625	8.594789944	12.67410571	-1.603384183	-2.700835968	22.221313	18.41504562	17.35919134	18.08703855	2	3
40000003\0_3.mp3	245.5207212	246.7984499	12.69143344	0.002049808	8.34E-06	0.000978914	0.001030967	0.002936743	0.01876671	0.177930398	0.009340866	0.010825076	0.016435177	0.028022599	41.79364841	28.41263976	0.128392812	0.080875416	-3.233666191	0.588784245	28.38662876	645.1931691	1213.469275	2704.505464	3219.340756	640.8138543	1214.799525	2681.23492	3180.654312	1929.375653	0.245597727	846.6134857	17.70929176	951.3325527	18.39524985	10.74033095	11.8985563	-1.712821755	-1.728649427	26.62809768	17.99203107	22.25324519	24.34369053	2	3
40000003\0_4.mp3	252.9316009	252.5670902	4.174652686	0.001965384	7.77E-06	0.001106782	0.001071242	0.003320347	0.023933251	0.210911395	0.01338807	0.013473375	0.016200561	0.040164209	29.26984386	22.1503441	0.114131244	0.080121137	-2.86957003	0.318520596	27.07410293	432.7736593	2223.527739	3032.768629	3427.197296	436.6840474	2237.337306	3042.817257	3430.14051	2286.74478	0.811805906	997.818821	16.0011503	1104.137281	15.84947841	6.934014878	9.018432551	-0.995958156	14.01664582	20.82744299	16.86499083	19.46098711	34.94795144	2	3
40000003\0_5.mp3	253.2381114	253.0051351	2.368849601	0.00167029	6.60E-06	0.000912639	0.000938276	0.002737917	0.028043479	0.248997334	0.016185502	0.016532077	0.018063896	0.048556506	22.42944683	21.71329345	0.068439525	0.04880361	-2.635643043	-0.053238943	26.87379615	419.3168348	2222.956951	3025.533503	3412.871568	419.822457	2233.781002	3032.635868	3418.744372	2276.245925	0.769399997	999.6406384	16.233962	1100.370367	15.90373617	6.688515545	9.178184082	-2.516979399	14.45443081	19.74065332	17.56172495	17.77194495	24.81603356	2	3
40000003\0_6.mp3	252.6812974	252.7130209	2.463990927	0.003376477	1.34E-05	0.002029146	0.001789605	0.006087439	0.026898459	0.236322198	0.01547833	0.016286987	0.01770388	0.046434991	27.1839892	21.95290927	0.095469239	0.070871167	-2.21657823	0.569092615	25.78958093	427.0667901	2251.002816	3050.927199	3462.269782	429.1163547	2256.307512	3046.429227	3469.533084	2300.346544	0.836482305	1013.472243	16.00988504	1112.307538	15.73305889	5.451921904	9.674387539	-1.559855559	15.00410687	22.43307808	16.6150316	19.68359181	30.76863851	2	3
40000003\0_7.mp3	253.9371991	254.0301965	2.287265175	0.003622417	1.43E-05	0.002212874	0.001906753	0.006638622	0.028672815	0.253827551	0.016152307	0.01599434	0.018520188	0.048456922	26.35079037	21.96558977	0.089372156	0.053453807	-2.059947216	0.583913454	29.60444791	408.682219	788.1603387	2700.68063	3432.346011	408.4321529	784.6208704	2697.29746	3434.166003	1831.129122	-0.139696785	1008.57795	22.23361361	959.236764	18.24367107	-0.529599005	13.30642685	6.734516781	5.211539684	37.87506699	22.26189756	20.03203801	27.90542736	2	3
40000003\0_8.mp3	254.2532623	254.764925	2.294487863	0.002620621	1.03E-05	0.001540526	0.001475706	0.004621579	0.023490623	0.206881758	0.013239253	0.013844469	0.015724795	0.039717758	26.3532487	21.78239281	0.10673361	0.058768817	-2.687231221	0.557701789	30.16008293	427.80702	752.5903961	2682.611732	3546.709772	429.4439478	723.6585309	2684.528248	3543.140077	1845.192701	-0.074165647	1037.89871	22.55830405	972.0247934	18.003656	-0.483862444	13.48552001	6.692578177	4.303531088	42.01222703	24.38396412	20.20918895	25.6442204	2	3
40000003\0_9.mp3	254.5394155	256.2407632	14.0540266	0.004081737	1.60E-05	0.002501092	0.002166435	0.007503277	0.031391088	0.279217784	0.017755952	0.018718609	0.021359283	0.053267856	25.54250636	22.19516195	0.079977186	0.058912492	-1.69040355	0.526472716	28.73133867	401.364388	734.9350759	2657.6932	3307.034255	395.6737746	734.360522	2646.218694	3325.91289	1775.54147	-0.288087487	976.7463718	23.20214609	931.2199771	18.79255217	-1.210809515	13.73847676	6.376212182	4.237650287	34.26755781	22.67732746	19.21006705	25.73762241	2	3
40000004\0_1.mp3	222.9203034	222.9417273	1.706180014	0.001492728	6.70E-06	0.000803994	0.000806169	0.002411983	0.023128588	0.213702544	0.011794855	0.013245515	0.018286242	0.035384565	24.57093139	19.40589936	0.079766831	0.061589247	-3.055255766	0.213272938	27.00894543	745.2571085	1410.7312	2130.52442	3141.18302	743.3140612	1406.269619	2103.312752	3162.989045	1853.971369	0.072061754	806.5583278	17.6507817	895.7049997	19.53768261	7.288943037	13.0065241	-7.617023831	-4.212362429	16.66783021	16.81642297	22.47261091	26.20542294	2	3
40000004\0_2.mp3	221.3030239	221.4017563	2.375250723	0.00239281	1.08E-05	0.001316896	0.001258083	0.003950687	0.033477642	0.322607643	0.017052658	0.018879685	0.025830124	0.051157974	43.74730232	25.50358012	0.101508438	0.072408623	-2.070746339	-0.145547484	24.79316023	761.7837033	1486.602773	2252.471338	3099.581202	755.5018779	1479.755629	2239.304507	3152.861266	1906.85582	0.214590021	799.119796	17.07130879	915.7457181	19.11010847	5.094663471	12.73435924	-6.62267162	-3.357628047	41.24425494	28.48016668	38.18577567	40.99660301	2	3
40000004\0_3.mp3	215.2716938	215.22316	2.083788635	0.002395223	1.11E-05	0.001339536	0.001378959	0.004018609	0.035640357	0.313846613	0.020124887	0.021557382	0.025197113	0.06037466	27.21103605	24.77753857	0.077729517	0.060449282	-1.849274916	-0.297002914	23.91621296	824.0262033	1339.972914	2274.525238	3270.928832	806.780142	1339.866212	2296.728405	3366.102043	1952.3692	0.40762428	853.1073004	16.92051146	949.3508358	18.43364891	5.471130092	13.41860397	-3.963791876	-0.665977274	30.0253996	21.76893559	29.46766384	31.47738581	2	3
40000004\0_4.mp3	218.1797539	218.3536529	2.308124437	0.002768652	1.27E-05	0.001527688	0.001475243	0.004583064	0.030443175	0.294713609	0.01728623	0.018223235	0.022086502	0.05185869	29.27971907	25.18880947	0.085327981	0.061069695	-2.095055054	0.093458642	27.18457505	373.6930807	1990.284059	2749.081325	3471.888571	383.3345429	2388.33122	2728.36704	3286.748686	2196.695372	0.483192762	967.8047143	17.12190573	1052.319148	16.62993593	-0.547973191	10.06548471	4.672382	12.80133456	26.96975605	19.40466553	30.02722017	37.71574931	2	3
40000004\0_5.mp3	213.7305181	213.9835658	7.35312031	0.002518972	1.18E-05	0.001314664	0.001263169	0.003943991	0.022606693	0.212797677	0.012143128	0.012486902	0.015918	0.036429385	33.24905852	25.02932106	0.094316869	0.067849855	-2.831970264	0.552408984	30.46549698	318.6953129	1427.817393	2714.380504	3670.699502	317.5072735	1001.399167	2398.915646	3237.900748	1738.930709	-0.519181863	973.4644916	22.73143273	904.3235296	19.35148144	-0.652160944	9.836460894	6.015484673	14.43698625	32.88805915	18.89558883	26.96397639	38.46069662	2	3
40000004\0_6.mp3	212.6320358	212.1988337	2.529789632	0.00389211	1.83E-05	0.002184665	0.002105196	0.006553995	0.024181859	0.259133715	0.013055233	0.013070761	0.016953011	0.039165698	85.64101917	30.43105781	0.119733893	0.075371341	-2.263999165	0.897667552	29.79482799	316.8634822	1303.968205	2640.256936	3551.734795	318.8220612	944.681291	2412.714555	3206.353649	1720.642889	-0.553521856	962.5105292	23.11693093	896.6884346	19.51625484	-1.105516744	10.33697709	5.308308558	15.07874334	45.14731229	22.28808947	32.83928328	46.35532373	2	3
40000004\0_7.mp3	204.4997803	204.4384653	6.868494472	0.004170993	2.04E-05	0.002442294	0.002291467	0.007326881	0.039166732	0.455454171	0.021349046	0.020553122	0.027235453	0.064047139	60.46632639	29.8996351	0.152989449	0.127483303	-1.030017381	0.04902253	26.39510996	344.7292549	1051.518636	2565.377279	3252.415468	337.1875942	1040.361607	2585.870695	3221.855975	1796.318968	-0.348460968	961.5561269	21.7778014	927.1575646	18.87489319	-7.49806536	17.26556979	5.045683213	3.06299072	79.11451372	68.93339121	48.88156084	46.63341026	2	3
40000004\0_8.mp3	209.3477588	209.5798477	2.144193467	0.004627467	2.21E-05	0.002717034	0.002377868	0.008151103	0.02748515	0.276780647	0.015350898	0.01448835	0.018405992	0.046052694	56.77001892	24.22560802	0.129691015	0.098371973	-1.827626889	0.958359469	29.93674391	294.1950042	1133.348321	2259.529388	3266.473502	292.0971581	1135.662064	2209.107737	3173.881224	1702.687046	-0.672786399	960.5946885	23.04314277	880.0426333	19.88540025	-4.703861509	15.79151288	4.960971483	4.572226899	47.96805945	34.13473049	32.92998374	37.64184809	2	3
40000004\0_9.mp3	208.4029104	209.3378713	9.507504139	0.004424482	2.12E-05	0.002592674	0.002342385	0.007778023	0.028414442	0.286240114	0.015914329	0.01612068	0.019054753	0.047742986	31.39114727	23.91970409	0.129577637	0.096349925	-1.784802319	0.819803395	29.05092106	305.438446	1163.679673	2232.234259	3262.724334	304.0262388	1197.933455	2011.125118	3154.081307	1666.79153	-0.778675018	950.0183561	22.96660574	857.90527	20.39852255	-4.179082871	16.21876867	3.990515613	4.69675687	51.75603126	39.76826052	39.18382036	43.82744056	2	3
40000005\0_1.mp3	130.5015259	130.2093757	4.296826408	0.017741706	0.000135656	0.010795269	0.007726848	0.032385808	0.050234675	0.443903357	0.028296798	0.02811323	0.036942917	0.084890395	79.8771868	18.83014989	0.135449156	0.100657815	3.822656858	4.148041849	12.07843078	627.8144472	1173.572092	2667.649867	3174.885686	627.6495456	1172.01042	2662.335296	3177.207534	1909.800699	0.189897032	849.8526628	18.01229721	945.1383339	18.51580808	8.561970458	14.78269655	-2.537633174	2.246466363	34.16034076	30.94805532	43.39467708	54.52580671	1	2
40000005\0_2.mp3	130.8413301	130.5105711	2.258534936	0.011206245	8.56E-05	0.006917425	0.005660542	0.020752275	0.049066582	0.429793359	0.028222256	0.027797621	0.035666383	0.084666767	20.02739492	15.21277071	0.138854625	0.113281063	1.916828973	2.069744309	14.84504104	635.1411613	1183.150668	2617.060465	3131.543681	633.0893688	1176.618608	2619.54952	3135.222738	1891.120059	0.143280642	834.0444563	18.09206087	933.5059989	18.74653191	9.496876883	14.85524727	-4.511821592	2.169830251	26.95527893	27.75012682	38.76895599	46.70068362	1	2
40000005\0_3.mp3	128.2690063	127.9724566	4.177974145	0.01435921	0.000111837	0.008755002	0.006226074	0.026265006	0.064822319	0.568373807	0.037667143	0.038490057	0.048365437	0.11300143	91.52964605	14.83100898	0.157347044	0.120978476	3.970070716	2.001081057	10.83829681	637.9416303	1166.329715	2667.824696	3188.29451	634.8814881	1165.659219	2669.210463	3190.766317	1915.129372	0.211807023	851.9616096	17.97204403	947.9351352	18.46117878	11.22099262	13.77675688	-6.110844066	5.208989568	37.11457025	29.06676714	48.44438694	53.15135996	1	2
40000005\0_4.mp3	127.7633755	127.714004	2.068629195	0.01221804	9.56E-05	0.007546219	0.005715423	0.022638657	0.069078935	0.605910611	0.041691426	0.038003872	0.045050837	0.125074279	56.8901583	18.05265652	0.146763332	0.115120453	3.629222361	1.14922292	14.75436978	306.5563866	2267.967052	2518.974639	2820.922769	309.1997597	2277.864488	2553.376541	2737.585122	1969.506478	-0.158458483	809.4617875	19.83267939	930.3040901	18.81105349	4.981211557	10.20796974	-0.472701129	19.81620778	37.77861036	33.09812772	46.44202454	63.18275077	1	2
40000005\0_5.mp3	128.1627536	127.9724566	1.835286836	0.022059405	0.000172032	0.014086371	0.009120131	0.042259114	0.05227187	0.479381399	0.03079952	0.028063888	0.03474024	0.092398561	84.55496015	14.82672067	0.111231047	0.084813678	5.373797756	5.645820877	11.6332437	320.3027205	2211.552498	2601.49665	3104.641923	320.9221683	2202.772211	2599.355153	3100.172214	2055.805437	0.09012691	926.416682	18.94251105	991.1242873	17.65671594	5.471753635	8.993639773	-0.589310131	20.91441525	47.58754096	38.85934862	41.95133852	58.93323055	1	2
40000005\0_6.mp3	126.8495184	125.9193501	3.627573444	0.026416082	0.000208303	0.016995556	0.010944184	0.050986667	0.066140843	0.639878773	0.038720373	0.031967737	0.036878125	0.116161119	115.9775146	14.54677699	0.103225455	0.082555511	7.606201386	6.495532441	11.7712299	302.9366959	2209.488925	2591.887471	3146.95385	303.5193033	2213.908231	2592.016952	3138.378672	2061.955789	0.087375522	944.9531228	19.27013345	996.9995109	17.55266658	5.369414058	8.090863672	-0.211248591	20.36493019	35.63974213	28.08038295	34.87575532	45.74385666	1	2
40000005\0_7.mp3	127.4847343	127.3824625	1.919093017	0.009690945	7.60E-05	0.005849315	0.003993118	0.017547945	0.038998255	0.365878008	0.021162882	0.018896144	0.027855931	0.063488645	40.08962626	14.77542411	0.147163344	0.11522326	0.499192066	2.133207156	20.80613455	350.8188414	693.4540379	2555.179936	3313.462722	353.7742226	652.6499996	2581.158544	3298.897188	1721.619989	-0.454175304	981.7076551	25.1176229	912.13803	19.18569276	-4.824627162	16.78714452	7.455232423	11.72281924	101.0685015	84.06611303	51.39150369	96.71770105	1	2
40000005\0_8.mp3	125.87524	124.977351	2.441864956	0.020484154	0.000162684	0.012915948	0.008192495	0.038747844	0.069407116	0.617435214	0.040876534	0.031829757	0.040132467	0.122629603	83.54316713	14.38800144	0.083763628	0.057963644	5.858805285	4.177514952	14.45967616	361.0356869	853.4452701	2553.659807	3349.03245	342.1178466	765.3111535	2587.811171	3330.709214	1756.487346	-0.395664921	996.1971224	23.79285328	926.0017062	18.8984533	-2.918657007	15.53790575	6.245737695	9.230171074	58.4350884	47.38221787	32.17880369	52.40800858	1	2
40000005\0_9.mp3	127.2596643	126.3565104	6.764689092	0.018877084	0.000148377	0.011868749	0.007614462	0.035606247	0.072243292	0.663030194	0.044188885	0.030853762	0.041416862	0.132566654	78.0262832	18.21501114	0.112432617	0.085704038	5.606379872	3.395579196	17.97054002	357.4842897	1058.329387	2465.751833	3352.694916	354.8000765	789.4137414	2426.870093	3359.923371	1732.751821	-0.460228318	1001.707765	23.54280452	913.7346515	19.15216849	-3.21491029	15.65294061	5.955995402	10.02364067	61.00509777	51.73806814	35.88219307	50.15745862	1	2
40000006\0_1.mp3	162.9884938	196.4506126	46.36750621	0.005557819	3.40E-05	0.003152879	0.003290798	0.009458637	0.099852367	0.963394944	0.056701153	0.060678645	0.071462375	0.170103459	33.45362456	17.10492647	0.048050532	0.031552894	3.917018435	-3.353200495	15.9837461	620.5211386	1208.412265	2443.673353	2922.938169	591.9671572	1197.901503	2413.297071	2910.952333	1778.529516	-0.200778494	772.9950587	18.96612392	872.1148418	20.06616464	-1.272731923	15.50078174	-3.769999976	-1.507682293	31.47771525	30.8145524	39.91098349	43.02306279	2	2
40000006\0_2.mp3	163.6840276	182.0287924	36.12350786	0.005291167	3.23E-05	0.002809472	0.002470547	0.008428415	0.063109792	0.575240503	0.03411219	0.036030928	0.043582572	0.102336569	106.5924838	21.21178762	0.088788781	0.065192064	0.815432724	-1.04347944	16.14026166	806.9846183	1391.669792	2467.611798	2872.996152	786.7705245	1372.837455	2469.280876	2869.9192	1874.702014	0.196187768	694.3828918	17.32554204	889.0743255	19.68339373	1.992184148	13.31434491	-3.525384948	-3.455760006	36.10160466	29.331961	35.1744258	42.83482807	2	2
40000006\0_3.mp3	144.4717207	193.1872658	46.96636239	0.003914531	2.71E-05	0.002165081	0.002205809	0.006495243	0.056197697	0.516414432	0.03218423	0.034157584	0.039476581	0.09655269	280.2572469	17.05559678	0.051014143	0.033978249	0.174907613	-1.073489267	16.01782162	743.1675474	1233.663035	2434.607898	2989.374308	744.5912072	1218.855711	2573.070896	2912.699511	1862.304331	0.160917363	722.7027679	17.82990998	896.5573666	19.51910792	2.222545597	14.45424664	-3.76393283	-2.783756166	25.55385931	24.84360283	32.19440748	41.1721959	2	2
40000006\0_4.mp3	206.1888405	206.3366359	1.609737242	0.004637832	2.25E-05	0.002766535	0.002731169	0.008299606	0.040702689	0.370486014	0.022523824	0.024911078	0.026982414	0.067571471	23.44892886	17.90354448	0.132570097	0.105480961	-0.820056647	0.183806133	25.44509779	306.137627	1894.925775	2596.642315	3322.76272	301.6584254	1975.926691	2495.25965	3319.197811	2023.010644	0.022691607	1005.846462	19.56943063	998.5743197	17.52498503	-4.241830811	12.47935457	5.583033174	11.81712629	45.95178711	28.37610459	32.07309541	45.45006477	2	2
40000006\0_5.mp3	209.8948067	210.4289696	7.13575607	0.007562424	3.60E-05	0.004315221	0.003940161	0.012945662	0.036683282	0.357681828	0.021006538	0.020821627	0.024508885	0.063019614	22.99383719	18.21649293	0.091217621	0.06861942	-0.321376591	1.267637636	26.9762827	312.9222687	2151.517457	2683.723316	3403.670148	315.3252201	2422.122922	2698.022921	3304.511755	2184.995705	0.382591021	996.3955117	18.33439271	1052.461688	16.62768365	-4.789182461	13.08723699	5.320920541	13.0422929	26.85924581	19.32367747	23.55824705	33.17823164	2	2
40000006\0_6.mp3	152.6949679	210.0646398	51.42208647	0.005860799	3.85E-05	0.003184951	0.003138406	0.009554853	0.0393004	0.378811341	0.021655924	0.022494729	0.027364493	0.064967773	40.82974129	30.3608283	0.098177137	0.076664389	-0.57304076	0.653292134	25.58041089	308.2837489	1981.03485	2702.109724	3534.337724	301.5695455	2412.059363	2723.366572	3448.881627	2221.469277	0.466940056	1049.104027	18.43043462	1078.494093	16.22632903	-5.733112193	12.70360811	6.897919187	13.17446805	39.94342832	21.93641116	23.59360206	42.02030098	2	2
40000006\0_7.mp3	123.2073277	207.1726178	39.61587141	0.004752834	3.86E-05	0.002614718	0.002518329	0.007844155	0.045369844	0.440398753	0.023151046	0.025988505	0.036985286	0.069453137	91.03826232	35.75543224	0.104421967	0.07236008	-0.399191076	-0.020623585	23.36284039	327.1512116	892.8128116	2554.802783	3141.773606	334.4802777	720.8423944	2531.364715	3014.154557	1650.210486	-0.670583346	893.2247597	25.04491796	863.1645937	20.2742329	-8.559999939	14.72472156	9.485173925	6.921754813	78.1009575	54.16589842	36.3618111	36.83328571	2	2
40000006\0_8.mp3	144.0337736	205.3853578	48.90342701	0.00400464	2.78E-05	0.002088308	0.002361812	0.006264924	0.054647915	0.540224671	0.02804737	0.032455764	0.041775642	0.08414211	43.46789825	35.26327077	0.109487394	0.071080218	0.014260734	-0.908340548	23.70726918	327.1631757	858.7549708	2540.971339	3026.610704	334.338572	665.9396345	2558.632474	2903.215608	1615.531572	-0.747641608	856.2923454	25.94633422	843.995931	20.73469712	-9.383318086	15.56684644	8.634639284	7.605964361	95.83974827	73.43927006	36.59776809	41.97085802	2	2
40000006\0_9.mp3	140.2940493	206.8139259	48.79429046	0.004110127	2.93E-05	0.002314483	0.002506164	0.006943448	0.051984146	0.469866325	0.028262963	0.030424042	0.039117845	0.084788888	65.28249341	30.20340393	0.11889596	0.092412654	-0.100487667	-0.643471065	23.89618692	292.6185597	746.1986543	2516.763593	2906.654277	279.7754524	699.6206076	2531.539145	2812.361311	1580.824129	-0.894580091	844.1952862	26.96406127	826.7348137	21.16760987	-9.35671111	15.4934193	8.921518782	7.123145675	104.4178877	82.09703714	33.26548661	33.47104955	2	2
40000007\0_1.mp3	172.8065296	175.219904	15.60291584	0.007485895	4.33E-05	0.003741952	0.003786425	0.011225855	0.055293481	0.547622845	0.027992241	0.032369355	0.046048488	0.083976722	123.9881492	40.88393555	0.111010617	0.065241033	0.93997431	-0.011090349	19.02840789	676.5401814	1136.704482	2541.301316	3203.341363	690.3074979	1114.403592	2590.121396	3169.172836	1891.00133	0.2048031	826.288446	18.11215521	932.5794072	18.76515808	-1.205112875	15.0652877	-1.096598345	0.996445554	61.75482032	43.52803791	46.96720734	40.63237496	2	1
40000007\0_2.mp3	177.9332379	181.5038311	17.84906605	0.006173978	3.47E-05	0.003386947	0.002996791	0.01016084	0.059497026	0.599476605	0.030282129	0.03444624	0.051924521	0.090846388	70.65344633	31.88218821	0.150520257	0.094038723	0.972739567	-0.672935736	17.40681724	740.1454094	1184.436405	2404.360269	3239.912096	753.5711812	1193.868422	2357.567101	3218.204704	1880.802852	0.206318798	821.5445076	17.79708561	920.2486875	19.01659871	0.754008035	13.774752	-1.521728194	-1.413471363	60.84528652	39.29151383	41.44265514	44.52238394	2	1
40000007\0_3.mp3	183.195763	183.612804	3.110601357	0.003256521	1.78E-05	0.001719988	0.001784909	0.005159963	0.046501393	0.420165244	0.023252739	0.027136428	0.04079595	0.069758217	35.60990907	26.5760807	0.112705451	0.087051072	-0.859488781	-0.699646537	18.54761154	651.3511741	1159.607149	2531.420119	3312.515299	639.3493612	1141.664353	2427.210893	3296.597285	1876.205473	0.104027173	885.7493079	18.32077588	935.1566161	18.71344297	1.531907274	13.94128752	-0.738063674	-1.079076984	33.28916041	23.4279051	32.16247577	33.01791052	2	1
40000007\0_4.mp3	175.2274099	180.5627129	21.42094353	0.002604659	1.49E-05	0.001382285	0.001456566	0.004146854	0.057812227	0.507222949	0.032133433	0.035847627	0.045546934	0.096400298	23.88615034	16.07046754	0.047056119	0.029337428	-0.128431898	-1.682513572	19.87170442	362.6629524	1706.591731	2685.468528	3323.778301	362.3433931	1747.378735	2617.197796	3209.364652	1984.071144	0.028674603	949.0070864	18.74299793	979.9052654	17.85886924	0.799356392	5.93530013	6.63479215	13.52900827	28.47804827	18.2291156	29.54299565	33.81916426	2	1
40000007\0_5.mp3	181.7567763	182.1339667	13.4128519	0.003241449	1.78E-05	0.001806992	0.00181893	0.005420977	0.067232538	0.595366676	0.037574435	0.040420991	0.047705091	0.112723305	51.2129591	21.47065866	0.070519828	0.034895578	0.672424286	-1.985954614	19.43719976	329.1114281	1990.009587	2715.440527	3326.59806	336.3247117	2024.185888	2657.673885	3231.203355	2062.34696	0.157560506	964.9595477	18.60056272	1007.516078	17.36944986	-0.852644425	5.436116544	6.190192267	17.00687237	32.62921115	24.30810585	31.24224955	39.02370296	2	1
40000007\0_6.mp3	183.7296928	183.2949028	5.318132183	0.002872484	1.56E-05	0.001609025	0.001554072	0.004827074	0.051293318	0.452659718	0.027517727	0.032277235	0.040873469	0.082553182	26.79948449	20.95604128	0.050926083	0.035211167	-0.54988417	-1.151179309	19.84357965	349.617557	1933.413505	2821.921814	3443.619971	351.1962716	1933.406128	2727.959171	3241.43386	2063.498858	0.195519011	963.4125296	18.35637668	1011.458275	17.30175178	0.033307702	5.103097623	6.876193905	14.90238197	27.27416641	21.72557977	25.92149561	33.18638977	2	1
40000007\0_7.mp3	179.0387357	179.5227482	3.56778604	0.003457548	1.93E-05	0.001905557	0.001942727	0.005716672	0.046119056	0.444189348	0.023661962	0.027448728	0.036767266	0.070985885	31.06474988	25.33935819	0.100629031	0.066744906	-0.782806222	-0.595578987	23.88150348	356.049881	974.3579003	2828.542981	3319.457418	362.6889748	955.3519608	2880.551865	3237.237999	1858.9577	-0.128975002	958.1830082	21.4276627	959.3373852	18.24175756	-3.350093457	11.98757031	9.613372075	2.040322412	31.68958824	19.62298553	33.71479372	36.4115342	2	1
40000007\0_8.mp3	178.4169477	177.9740212	4.931433074	0.003882217	2.18E-05	0.002204502	0.002071382	0.006613507	0.043392439	0.392556696	0.022893517	0.026481027	0.035520626	0.06868055	25.57668539	20.33595687	0.078880527	0.054470571	-0.836142093	-0.303771249	23.41500554	388.5465987	965.0328138	2880.942745	3449.919433	381.5212742	927.5553015	2892.93731	3500.596827	1925.652678	0.065010274	1039.691851	20.96368859	1003.167893	17.44473693	-2.356839551	11.88208417	9.298571174	1.609017949	24.36437586	15.96330099	28.56054328	32.10411336	2	1
40000007\0_9.mp3	181.4435018	181.6087021	4.014487911	0.003925925	2.16E-05	0.002187974	0.002164566	0.006563921	0.049043371	0.438477323	0.026590307	0.03001166	0.037736255	0.079770922	32.67430796	21.27313821	0.064557413	0.036794899	-0.423332842	-0.645174919	22.52373245	395.3726925	933.8638503	2840.485054	3373.946125	399.166451	916.2335381	2874.596613	3297.922204	1871.979701	-0.055435398	966.2519175	21.09060182	966.8167989	18.10063708	-3.575297508	12.74352175	8.637346713	0.99591954	31.3313323	21.08532893	35.13577829	38.14986334	2	1
40000008\0_1.mp3	120.7264445	120.9994089	3.244375788	0.015096596	0.000125065	0.008738561	0.008850237	0.026215683	0.136222019	1.316205445	0.075837001	0.081204592	0.104218514	0.227511004	87.4960175	31.01844554	0.039287594	0.023259861	9.730341341	-2.121570038	9.654468694	658.7012739	1406.469746	2632.404158	3397.713553	672.5161494	1139.488684	2647.542572	3208.046055	1916.898365	0.254155485	845.1766353	17.9162162	947.2623202	18.47429126	-9.824080441	12.34537973	0.804242625	2.794599405	43.37448484	31.55966876	46.0702803	52.65573397	1	3
40000008\0_2.mp3	145.1858309	142.5696274	17.59937942	0.007582039	5.22E-05	0.004326275	0.004281513	0.012978825	0.051841831	0.497485493	0.028533065	0.032153881	0.041726752	0.085599196	52.33671187	20.23418225	0.064072167	0.04264849	1.044093137	0.418242337	15.54709944	578.2830871	974.8777518	2711.789204	3328.163049	576.6261718	967.7557182	2756.13404	3481.975752	1945.62292	0.278470973	968.4498601	18.94084028	991.2950902	17.65367364	-4.065516945	15.25868816	0.748773204	2.295700337	40.39326973	31.80086112	40.9260979	48.64206445	1	3
40000008\0_3.mp3	141.0329228	141.0949807	1.388449034	0.007854308	5.57E-05	0.004815984	0.003774319	0.014447952	0.052198284	0.466148317	0.028815863	0.030695413	0.041845439	0.08644759	47.09677171	20.22833838	0.03847014	0.025811677	1.072816185	0.574499042	15.89293458	572.2399638	962.0477842	2713.643135	3506.197529	565.6660728	956.1662071	2707.493762	3533.899157	1940.8063	0.254860586	989.4110282	19.10321537	993.0697048	17.62212654	-6.856736603	15.74509611	1.519047074	2.413570344	31.35873391	26.95677848	40.1542746	48.05035968	1	3
40000008\0_4.mp3	140.9020486	140.8913845	1.888183982	0.003108144	2.21E-05	0.001491638	0.001577722	0.004474915	0.028582151	0.264062145	0.013742425	0.015744637	0.028292868	0.041227275	24.79913636	20.29856609	0.151975582	0.11135253	-2.181535255	0.363633851	23.6630395	398.2212816	1755.893287	2593.962371	3305.290887	408.9750621	1753.666944	2838.164319	3117.219046	2029.506343	0.201802375	902.7479948	17.85684988	992.4126385	17.63379397	-1.421217057	13.72786779	0.926319922	10.40239702	48.08016492	32.8200822	42.72279028	48.84322727	1	3
40000008\0_5.mp3	140.5096586	140.7693584	1.766595631	0.002672816	1.90E-05	0.001231986	0.00128761	0.003695959	0.028862192	0.260577552	0.013701259	0.01506418	0.028948442	0.041103778	29.33704247	20.01910973	0.173610702	0.10949361	-2.328676039	0.211879113	26.87254552	412.5583146	1459.412349	2082.569067	3158.445775	417.7802721	1473.66226	1870.051609	3022.927991	1696.105533	-0.659158663	868.382573	20.60341948	841.6552628	20.79236093	-4.695492743	15.76655134	1.343937992	8.87314381	32.65946199	27.41252086	39.85812228	44.33890364	1	3
40000008\0_6.mp3	140.7572162	140.9320755	1.916101689	0.002836676	2.02E-05	0.001315841	0.001287571	0.003947523	0.021702435	0.195529346	0.009293341	0.011281001	0.023470676	0.027880023	31.06066537	20.13507925	0.165709701	0.10392068	-2.823781016	0.717726254	26.75363343	407.1803834	1698.719447	2298.544263	3198.67138	413.3160883	1748.578177	2088.575948	3033.550308	1821.00513	-0.378560457	873.4114066	19.3301464	888.9710123	19.68568126	-1.161205404	14.1827859	0.693001231	10.90306375	30.61748502	28.35765003	34.52293146	45.82916427	1	3
40000008\0_7.mp3	140.9090453	140.8506935	1.505896823	0.001923861	1.37E-05	0.000773999	0.000924253	0.002321997	0.026275784	0.238244365	0.01264522	0.014999847	0.025632339	0.037935659	20.82086359	12.25676771	0.115910004	0.072646414	-2.714754893	0.09138721	26.68626968	409.748928	863.4552493	2343.795475	3408.062762	411.9512781	836.5832851	2322.10411	3469.285887	1759.98114	-0.353836162	1019.111536	22.27840158	924.2195927	18.93489398	-8.50609182	17.53483616	8.078722015	2.847900029	44.18576264	33.40978596	34.580438	41.24371505	1	3
40000008\0_8.mp3	140.2930492	140.5256349	1.515858912	0.002130857	1.52E-05	0.000926382	0.001056261	0.002779146	0.02908949	0.262648445	0.013942241	0.01565114	0.027399617	0.041826723	23.85719962	16.14532261	0.128215023	0.086691014	-2.476997951	0.03038799	26.3304087	409.5943168	829.7023495	2260.357542	3349.76856	412.5200803	831.6831805	2217.407776	3362.726626	1706.084416	-0.497610048	983.4021818	22.67955489	893.6594019	19.58240462	-8.016800106	17.70408415	7.920932152	2.805513419	35.79331621	30.64349725	32.80757862	41.3171072	1	3
40000008\0_9.mp3	139.8594507	140.3633871	3.33990774	0.003480705	2.49E-05	0.001596178	0.001438411	0.004788535	0.028251322	0.257174549	0.014084466	0.015541826	0.027302135	0.042253399	33.05874947	16.08481722	0.115699089	0.0810921	-2.148962466	0.440059983	26.16865619	409.1870993	856.2321801	2275.281626	3487.134569	411.9731445	844.8882717	2278.343255	3512.756162	1761.990208	-0.353183173	1033.594339	22.2368615	926.8487469	18.88118213	-8.97118728	19.1662972	7.540152586	2.503049437	33.92081289	28.06568234	38.33610448	46.80518956	1	3
40000009\0_1.mp3	167.5190158	166.2475792	4.964863201	0.003284539	1.96E-05	0.001752907	0.001918277	0.00525872	0.028801077	0.265239315	0.014591301	0.016957811	0.024483874	0.043773903	24.04760986	14.52960312	0.117789568	0.093614101	-2.080869543	0.449163897	23.79409022	624.2809121	1077.699118	2320.110714	2972.89673	625.4901104	1064.332817	2302.737234	2957.904444	1737.616151	-0.258014364	777.4714445	19.58968094	858.0358533	20.39541813	5.731252318	17.98559471	-6.403628932	2.252392043	45.35508032	48.59851974	58.25991208	50.5162264	1	25
40000009\0_2.mp3	155.7209638	164.3380629	25.73191168	0.003662266	2.35E-05	0.00189867	0.002055917	0.005696011	0.028381356	0.261990168	0.015381034	0.016663885	0.023289874	0.046143103	22.18038492	14.63066938	0.1119281	0.074617244	-1.977301918	0.56429565	22.84631789	683.2246217	1029.981557	2399.204807	3165.466744	672.5304919	1027.744544	2398.100583	3179.30448	1819.420025	0.007831129	835.5913295	19.01518848	904.7952	19.3413935	8.039373654	16.79826188	-6.4561735	4.280863585	26.56624631	30.89634894	36.75237961	35.2806135	1	25
40000009\0_3.mp3	141.6599714	167.5006468	37.85010288	0.002991313	2.11E-05	0.001491352	0.001769201	0.004474055	0.029637078	0.262823267	0.015187053	0.017583546	0.026924676	0.045561158	26.78542006	18.92486404	0.169396819	0.103501416	-2.077617038	0.287407457	23.21084621	717.7389608	1032.3364	2344.925583	3147.144975	717.9490027	1027.445427	2328.849612	3186.759249	1815.250823	0.034139665	822.9367488	18.93563739	898.8535259	19.46924554	8.938405283	16.619901	-7.252278266	3.550172451	30.42607381	32.19753958	37.88659751	35.5931948	1	25
40000009\0_4.mp3	144.9113202	168.8606688	38.15456692	0.003868977	2.67E-05	0.00206323	0.002080789	0.00618969	0.023656172	0.214259225	0.011774079	0.012709394	0.019060058	0.035322238	66.28096736	14.72817393	0.124351998	0.09496671	-2.329188812	1.025634416	25.69696589	301.816892	1996.076845	2685.254376	3215.92597	306.9957399	1995.376168	2689.568884	3267.599068	2064.884965	0.144585154	986.8677761	19.1671589	1014.622908	17.24778719	6.172154508	8.899969787	1.177733322	14.9546471	28.77475502	21.01540561	25.07193964	35.79049744	1	25
40000009\0_5.mp3	137.181026	169.1535357	41.06100783	0.003707548	2.70E-05	0.001908622	0.002048632	0.005725867	0.023494271	0.226204747	0.011071637	0.013533405	0.022077134	0.03321491	157.8569075	19.38399864	0.129688047	0.092861468	-2.330523091	0.936365786	24.38078335	311.3074679	1992.292947	2706.738764	3199.704176	315.5572618	1995.898064	2713.333891	3261.685208	2071.618606	0.171217093	982.0426487	18.94585228	1016.707556	17.21242248	7.309965066	9.38355831	0.048543496	14.52387544	29.95188431	20.6118763	25.59256912	34.25312994	1	25
40000009\0_6.mp3	146.2960373	168.3736836	37.91203117	0.005365884	3.67E-05	0.00308644	0.002712995	0.009259321	0.031820856	0.323138339	0.016952239	0.016167621	0.024041927	0.050856718	77.05845515	14.68994618	0.140703208	0.107329912	-1.247081707	1.01441233	23.39437775	309.4265889	1999.684205	2666.617654	3262.245946	310.5547621	1999.327483	2666.840817	3264.725417	2060.36212	0.133991562	984.7235517	19.11778189	1011.805219	17.29581906	6.805098567	9.178664986	0.991699064	14.69706669	28.67176602	21.16257598	25.49765114	39.94387364	1	25
40000009\0_7.mp3	150.853149	168.4709682	33.97447532	0.003250253	2.15E-05	0.001766877	0.001674762	0.00530063	0.019877252	0.180311721	0.009507499	0.010672694	0.016974061	0.028522496	36.84376527	19.16135443	0.175400598	0.101853961	-2.785409273	1.043673237	28.93864204	414.3005831	1097.798114	2192.604479	2682.62656	333.8076045	833.8342346	2191.127026	2429.024749	1446.948404	-1.23561186	698.405715	25.71913911	733.1933021	23.86819404	2.378778835	16.0997887	3.319723215	2.982769007	47.15830101	44.3287541	27.16005888	43.25643137	1	25
40000009\0_8.mp3	160.0211449	168.4709682	26.5419929	0.003574215	2.23E-05	0.001966878	0.001924715	0.005900635	0.022710306	0.203323325	0.011515131	0.012995749	0.018911125	0.034545392	39.85872543	14.54639808	0.113876281	0.078381089	-2.45537295	0.950027875	28.73903114	391.757876	1145.765432	2219.238899	2858.030045	370.8695729	840.4022494	2211.414361	3073.888942	1624.143781	-0.747657503	901.0064565	23.63446504	844.4373981	20.72385714	0.934343418	15.74604218	3.923396962	4.535255519	50.41241369	46.88057023	28.884292	45.84042366	1	25
40000009\0_9.mp3	156.4344147	168.9582347	30.53521495	0.0032688	2.09E-05	0.001666354	0.001840219	0.004999063	0.022159733	0.19315937	0.010789337	0.012904675	0.017560961	0.032368011	96.26503914	14.61377226	0.118789314	0.091738436	-2.631775857	0.895438791	29.00145325	344.8034957	975.5261867	2200.565251	2710.259922	345.0215678	842.5285088	2194.936247	2604.835835	1496.83054	-1.09890999	753.2714224	24.9907872	763.8366471	22.91065775	1.078262589	15.62958212	4.030344105	5.060798615	61.49014998	56.39059133	31.8097771	51.1574463	1	25
40000010\0_1.mp3	166.5744756	175.625216	31.98026042	0.006532119	3.91E-05	0.003450074	0.003454867	0.010350222	0.050692797	0.483089255	0.025768052	0.029983433	0.044081767	0.077304155	93.57267184	40.13518123	0.109572084	0.083316345	0.42625641	0.048854179	15.77289187	833.3751727	1469.470184	2344.558387	3255.547388	845.4810456	1496.314139	2637.745784	3427.22357	2101.691135	0.820356043	860.5808413	15.58749671	1012.231366	17.28853757	3.085340039	13.36699048	-6.651642628	-2.136810101	54.76724689	32.76424813	39.60037469	43.54828724	2	3
40000010\0_2.mp3	221.229354	221.0184285	5.605836676	0.00289458	1.31E-05	0.001391725	0.00143448	0.004175174	0.033650602	0.296984555	0.019420145	0.017619336	0.024905932	0.058260435	41.36126256	32.31516036	0.238363426	0.161381042	-1.949080219	-0.079644448	23.28661649	862.2858342	1339.838077	2700.531259	3417.325631	861.1351842	1332.018076	2726.47354	3483.42187	2100.762168	0.86836863	874.0955621	15.8744	1020.797862	17.14345283	12.21199791	10.12238187	-11.98396344	-7.310851551	20.90167539	19.87204854	26.1664089	33.77642897	2	3
40000010\0_3.mp3	223.7750079	223.8449855	2.40151011	0.002920063	1.31E-05	0.001626933	0.001525945	0.004880798	0.041791082	0.376357844	0.023249761	0.021488266	0.032884935	0.069749284	47.01579829	32.38991056	0.26653573	0.160271545	-1.31402274	-0.511340198	22.61483002	826.8282521	1296.510104	2514.216995	2964.040173	827.9841082	1298.392426	2540.42573	2935.550377	1900.58816	0.318736579	702.5220896	17.21789471	904.1462542	19.35527567	9.17272613	12.29093177	-11.94347253	-5.958998138	34.67322731	31.46183273	41.75287314	49.21954169	2	3
40000010\0_4.mp3	226.6542423	227.2321023	2.500284157	0.001374293	6.06E-06	0.000659328	0.000720027	0.001977985	0.030462771	0.271493778	0.016469016	0.017508585	0.022545356	0.049407048	28.34222171	25.92689792	0.06917485	0.04883731	-2.57985134	-0.307406076	23.52431319	381.1767919	2057.262185	2556.051836	3366.233075	381.1675632	2056.303547	2493.290411	3337.082743	2066.961066	0.193406362	985.30506	17.90571412	1008.954987	17.34467863	9.139247943	4.628392381	2.992847667	11.5449296	11.55669657	11.778687	15.46679736	22.33429482	2	3
40000010\0_5.mp3	222.9593	223.1994285	1.750908134	0.00112402	5.04E-06	0.000460715	0.000535483	0.001382145	0.026746534	0.233894108	0.014127022	0.015750391	0.023378151	0.042381067	40.89578577	19.50141177	0.100263323	0.0749341	-2.893876888	-0.211614354	23.71531747	473.5689384	2383.028875	2894.764702	3472.504854	481.7162934	2443.859919	2930.840859	3483.243859	2334.915233	0.931161154	1000.509188	15.35426594	1115.481128	15.68829769	9.612020045	3.942161074	1.405941135	10.10822152	17.36961168	13.65807636	18.61579487	24.67714746	2	3
40000010\0_6.mp3	219.0945911	222.1704075	20.56690436	0.003832607	1.75E-05	0.001670674	0.001084746	0.005012023	0.028615214	0.264625548	0.013439027	0.016293172	0.026431432	0.040317081	177.4898446	19.43394525	0.109872257	0.046425382	-2.225879511	0.378716949	23.81714607	430.3134845	2108.948129	2457.14149	3389.434677	435.7287915	2122.938995	2446.845072	3395.92864	2100.360375	0.313668861	986.7332827	17.09067591	1019.292181	17.16877684	7.105785938	5.374592221	-0.027250482	11.41518908	38.437483	28.41336597	37.47220659	44.17996436	2	3
40000010\0_7.mp3	226.8677279	226.9697451	2.309627237	0.002256468	9.95E-06	0.00116362	0.001175406	0.00349086	0.048773923	0.510040701	0.021260484	0.02451073	0.046165905	0.063781451	38.25833327	32.53993008	0.306021578	0.191906838	-1.088964934	-1.121006962	24.40013872	568.8299846	1391.672582	2446.716581	3317.993582	574.1212349	1301.414107	2362.206596	2991.991432	1807.433343	-0.165506728	805.9567325	18.60079607	886.5080134	19.7403743	2.47495553	12.36226862	1.624824622	-0.819466927	31.81053596	26.19968574	31.66626674	37.98281301	2	3
40000010\0_8.mp3	224.9005745	226.0538779	8.875792659	0.004144994	1.84E-05	0.002335932	0.002070629	0.007007796	0.052859034	0.524769561	0.02525316	0.02687088	0.046417478	0.07575948	72.49452556	26.31161023	0.224636221	0.166499227	-0.252115259	-0.77645873	23.48040568	554.8553432	1255.155495	2531.499686	3290.493758	552.3997538	1093.6747	2711.278763	3079.443226	1859.199111	0.00890444	842.3478242	18.96697173	927.2838156	18.87232335	1.943632815	12.04484922	3.98872042	0.102049989	28.92101907	21.12582057	29.0680792	40.67807528	2	3
40000010\0_9.mp3	233.4412919	233.7554497	5.996400275	0.001429218	6.12E-06	0.000754383	0.000718813	0.00226315	0.018327275	0.166800553	0.008696747	0.009983103	0.015175192	0.026090242	29.36658945	20.24752034	0.15730969	0.08531659	-3.45829303	0.506258287	31.86641524	504.0632783	1143.157486	2569.640144	3131.859965	502.4684176	1092.652947	2720.478522	3080.476658	1849.019136	-0.06216286	859.3360802	19.35078564	927.2894399	18.87220888	-0.552370892	15.5647675	-0.870997853	2.220559756	25.99909747	23.02108204	29.21613087	32.37769114	2	3
40000011\0_1.mp3	128.7968344	128.3425898	3.086224697	0.003495475	2.71E-05	0.001868725	0.001853958	0.005606175	0.02816858	0.253818476	0.014837713	0.016034262	0.025594485	0.04451314	20.22502745	11.22653053	0.061155381	0.047077611	-2.008530698	0.569356411	23.38342402	488.3075482	1032.476074	2386.054831	2813.06022	490.7944675	1032.419033	2530.228983	2693.076745	1686.629807	-0.49076816	734.0940926	20.822097	835.4936595	20.94570055	-1.719505314	15.70849299	2.852301309	-0.065609537	27.00032945	23.78731775	20.46958728	24.42991625	1	25
40000011\0_2.mp3	129.3817094	129.3099539	1.75119225	0.00370825	2.87E-05	0.001878547	0.001973163	0.00563564	0.02721873	0.253233116	0.013353123	0.015443309	0.026121735	0.04005937	17.88342567	14.96438382	0.048919103	0.032743957	-2.050860667	0.687571902	23.70170996	500.2441107	1074.067106	1988.895045	2957.06832	492.1096776	1089.959741	1931.722124	2696.667231	1552.614693	-0.884232817	734.8525176	21.80636348	768.9826222	22.75734132	-1.126554231	15.53874689	2.46407965	-0.235647106	23.47587749	20.85144215	19.48084719	27.91164138	1	25
40000011\0_3.mp3	127.5834734	127.5297055	2.144811016	0.005700618	4.47E-05	0.003347664	0.002747186	0.010042991	0.029998975	0.272249344	0.016146755	0.016431554	0.025083879	0.048440264	16.21103697	11.16831782	0.065463876	0.050582174	-1.213789962	1.26976456	22.20232353	523.6576591	1068.634518	2129.49623	2977.474642	508.4516973	1069.766161	2167.667269	2700.849231	1611.68359	-0.698131709	730.7991778	21.15205491	796.7150272	21.96519383	-2.539984277	15.71191863	2.630846195	-1.137271962	26.72644997	26.21658224	23.21747445	27.90274919	1	25
40000011\0_4.mp3	137.7705234	138.0317353	2.290372167	0.002666843	1.94E-05	0.001318795	0.001340064	0.003956385	0.023984278	0.212565653	0.012952772	0.013911173	0.018888199	0.038858316	21.76554752	15.94145084	0.087206242	0.058473508	-2.628767029	0.532854273	28.27062442	272.2293947	1720.728043	2398.056901	3085.150292	271.6997756	1738.954264	2383.072435	3066.495889	1865.055591	-0.373770804	931.5987044	21.40813366	925.4618087	18.90947831	-6.952032274	12.66401122	4.359914092	15.66294225	32.27453937	27.06003396	27.0248713	29.35271812	1	25
40000011\0_5.mp3	135.5110057	135.5820948	1.843525318	0.002739645	2.02E-05	0.001461522	0.001362352	0.004384566	0.02366992	0.208317893	0.012848543	0.013642739	0.018889551	0.038545628	17.68093932	15.59986037	0.046569216	0.030210178	-2.605326377	0.601156831	28.39686603	268.5506088	1690.794499	2254.131849	3116.765764	267.8850272	1734.103507	2062.206901	3088.193214	1788.097162	-0.59544045	940.1027289	22.21237768	890.4424417	19.65315126	-7.370894069	12.65976371	3.409731743	16.66591393	54.1276583	44.42997219	37.26472484	42.22016307	1	25
40000011\0_6.mp3	134.1544365	134.0248017	1.829029828	0.00273134	2.04E-05	0.001544519	0.001419553	0.004633556	0.022968773	0.202666045	0.012607596	0.013372938	0.017633185	0.037822789	13.03573801	11.56550795	0.042692966	0.029016957	-2.631193447	0.674369622	28.74686651	270.222537	1468.443842	2098.167353	3123.38144	268.7489487	1487.28145	1982.676074	3090.806367	1707.37821	-0.761805258	940.685806	23.0227225	863.8004342	20.2593091	-7.484689311	13.6633709	3.831469185	15.83612118	72.89785713	65.43649258	55.86477834	56.42296912	1	25
40000011\0_7.mp3	138.1328443	137.9520281	2.208503752	0.002981446	2.16E-05	0.001653245	0.001481087	0.004959736	0.027020108	0.238172024	0.014878953	0.01622691	0.020616794	0.044636858	22.78520851	8.496060638	0.051075612	0.027263442	-2.274848854	0.473460469	26.87126267	300.5532681	947.1793725	2042.341156	3245.57975	300.320036	958.453262	1973.20942	3295.427631	1631.852587	-0.830488979	998.3691983	24.32045531	859.7552462	20.35463009	-13.86817502	21.30434375	9.744872406	-1.88289284	81.96487871	67.17440614	32.77457983	70.37166911	1	25
40000011\0_8.mp3	138.2224317	138.590977	2.195502206	0.002958153	2.14E-05	0.001591829	0.001471786	0.004775488	0.025067265	0.219900743	0.013645819	0.014590125	0.019214007	0.040937456	14.9224298	12.06012814	0.05963338	0.037476923	-2.449352859	0.591903931	27.2244246	295.4546982	959.1624489	2024.038629	3310.317111	293.6407828	968.8026553	2036.818138	3294.755557	1648.504283	-0.791505572	1000.371592	24.24083638	867.7959129	20.16603183	-12.30786153	20.98987213	9.27142924	-1.859310276	66.49844663	58.14270531	28.23760861	62.05792087	1	25
40000011\0_9.mp3	142.3939419	142.5696274	1.876697791	0.002290779	1.61E-05	0.001253489	0.00116003	0.003760468	0.022607551	0.199456415	0.011864628	0.014269735	0.017822472	0.035593883	12.89183124	12.21789118	0.041903413	0.026773239	-2.805194715	0.516956118	30.01583035	295.5532527	884.6051905	2102.580512	3091.425954	290.0618009	868.9137228	2108.939695	3034.577923	1575.623285	-0.958270915	914.8387074	25.32629179	825.7987359	21.19160425	-12.96418274	21.04184323	8.35643591	0.990058343	53.64735685	47.38347126	30.6117409	43.907508	1	25
40000012\0_1.mp3	144.0434438	144.4763483	2.465362512	0.00497878	3.46E-05	0.002637071	0.002833356	0.007911214	0.043787506	0.482316115	0.022953238	0.028327177	0.035457607	0.068859715	47.81557614	21.1117253	0.045920717	0.030351826	-0.321213315	-0.043369499	18.94615498	553.5593205	1207.011048	2563.842076	3553.131492	555.0154074	1203.374157	2623.779368	3747.367113	2032.384011	0.428798343	1064.117235	17.64955547	1036.085822	16.89049269	-2.072647807	12.98354743	3.224258704	-0.62096979	35.91577135	25.17307289	35.11880138	41.96454534	1	3
40000012\0_2.mp3	143.7329745	145.3972517	4.255636854	0.008035461	5.59E-05	0.004487626	0.004097818	0.013462877	0.069129018	0.653209354	0.037861577	0.042872907	0.053371452	0.11358473	73.98102817	25.54715157	0.061267316	0.039423092	2.342106368	-0.572418489	15.09255003	552.9559874	1191.981028	2401.141936	3188.294832	551.8060237	1185.656674	2606.549953	3246.281	1897.573413	0.082685174	898.1583254	18.41225871	949.1784002	18.43699772	-3.695657826	13.17150268	3.675035209	-2.909884307	37.24549735	30.55205942	34.89640535	51.31428434	1	3
40000012\0_3.mp3	139.7009689	147.8533228	21.08750042	0.005838409	4.18E-05	0.00282858	0.003186632	0.008485739	0.07938567	0.750325368	0.038364869	0.053597926	0.071410999	0.115094608	38.86444968	22.07190866	0.078072393	0.049259456	2.400286259	-2.056091123	16.45857874	553.0696196	1219.353881	2553.370678	3230.675812	557.3954372	1216.522692	2614.11744	3307.174322	1923.802473	0.149872088	916.5929615	18.13307488	962.5659754	18.18057198	-1.817744355	12.58940607	2.934035858	-1.583278044	37.05657425	27.70236434	34.08623764	45.18658906	1	3
40000012\0_4.mp3	152.7035007	153.067359	3.54057096	0.005559654	3.64E-05	0.003253896	0.002778641	0.009761689	0.037083997	0.345207707	0.018382794	0.021814366	0.033002539	0.055148381	46.89297135	17.75468226	0.100605856	0.061565497	-0.792368913	0.711393966	22.75156352	356.1219664	1747.79879	2240.605552	3367.431254	351.0867782	1805.678163	2178.316452	2605.314331	1735.098931	-0.659906058	751.4091843	20.76351118	830.878663	21.06204044	0.010445957	9.374559765	6.858000444	4.649244893	34.40946583	24.35244909	29.34596708	38.90571057	1	3
40000012\0_5.mp3	150.9965452	154.1320267	8.19664531	0.007438643	4.93E-05	0.003390224	0.003926957	0.010170672	0.052693094	0.636553516	0.025678783	0.031802398	0.047270801	0.077036349	52.99357867	31.45899877	0.118806018	0.096267282	0.915971823	-0.009111368	20.00998667	403.6303386	1438.848491	2026.632596	2929.921175	411.6424556	1375.974456	1882.913218	2622.507295	1573.259356	-0.960681731	736.9549466	21.73112081	769.3257853	22.74719025	-3.58829213	11.53356553	7.313086042	0.277198285	41.39203796	28.92618639	37.02188846	57.24694183	1	3
40000012\0_6.mp3	147.6687478	149.5712957	9.472994491	0.009007441	6.10E-05	0.004545545	0.005236596	0.013636635	0.114029929	1.123722467	0.053858853	0.069473225	0.107899108	0.161576559	68.7401683	43.28536671	0.076946672	0.046442753	5.831528227	-3.151932608	16.77747363	366.5685941	1554.446151	2077.910432	3016.021853	372.9110497	1535.720833	1915.548987	2653.000076	1619.295237	-0.905217645	760.0296755	21.62086675	788.7814052	22.18612138	-7.782138873	9.709070132	8.353628572	3.243787863	49.15044135	27.48214345	40.85249109	50.67143296	1	3
40000012\0_7.mp3	150.9289774	151.3966553	5.838983906	0.004329816	2.87E-05	0.002330525	0.002355279	0.006991574	0.030460523	0.3150099	0.014673351	0.018913249	0.026856533	0.044020053	30.41228592	21.91944319	0.094447795	0.058698119	-1.608270028	0.659959825	26.41242463	325.3358597	958.913555	2243.009999	4206.648041	322.4277166	947.336446	2330.874135	4500.588732	2025.306757	0.223867262	1392.720339	21.80656173	1102.926877	15.86687237	-8.916581667	15.73397162	12.11121181	1.309318119	92.86147888	52.25562793	85.61637364	96.07500945	1	3
40000012\0_8.mp3	147.1862097	147.5973344	6.10812217	0.005373399	3.65E-05	0.002943579	0.002891972	0.008830738	0.038978548	0.392786532	0.021219562	0.023320413	0.029818001	0.063658685	28.51334924	20.98407028	0.084537773	0.050905823	-0.651981172	0.469798011	24.42063415	342.1481676	954.6801472	2316.241131	4485.700308	337.2145331	960.2110095	2314.459633	4718.415639	2082.575204	0.380614556	1460.400369	21.29239179	1138.548933	15.3704417	-9.527953222	15.91352002	13.09837656	-0.795030043	77.3108589	43.42740114	76.74760241	97.25037628	1	3
40000012\0_9.mp3	145.5283344	150.0038989	16.00666564	0.00470005	3.23E-05	0.002540086	0.002664418	0.007620259	0.043202814	0.372447894	0.023271805	0.026192695	0.033836988	0.069815416	31.13451801	24.99250963	0.087016221	0.047698553	-0.602917647	0.044025049	24.14051523	341.0394291	992.7718556	2299.241503	4532.678109	335.38543	1019.475264	2291.357308	4717.289263	2090.876816	0.387808819	1460.634611	20.97889124	1139.800538	15.35356355	-7.606841912	14.65119349	12.71904226	-0.566940568	75.53771318	42.00970677	75.49647927	99.08127223	1	3
40000013\0_1.mp3	164.5557509	171.2178759	24.22994112	0.010070959	6.12E-05	0.005036304	0.005558858	0.015108912	0.058442343	0.637602677	0.029385979	0.035085049	0.048286581	0.088157938	245.790425	57.26448021	0.125730226	0.077491313	2.034786504	0.604440739	17.9046163	677.8159961	1433.682838	2435.3062	3219.683153	791.9382078	1236.859188	2372.946262	3159.05181	1890.198867	0.258800896	789.0378675	17.52441946	916.2049941	19.10052894	0.009724166	13.87229671	-0.083850179	1.698779473	54.50291199	35.8314007	49.77792064	58.02243131	1	2
40000013\0_2.mp3	170.9872728	171.0695983	5.628856374	0.00513233	3.00E-05	0.002465611	0.002633555	0.007396832	0.038092559	0.354853868	0.019053494	0.022599716	0.03387208	0.057160483	70.35713071	47.84813374	0.171734511	0.122046069	-0.964125295	0.334722063	21.22849998	639.8952463	1085.952891	2418.959693	3084.87088	615.9222736	1017.868212	2403.026218	3091.036028	1781.963183	-0.137890908	825.0379183	19.50427598	888.6169095	19.69352576	2.256627905	16.30991504	0.13138292	-0.159692156	49.29689203	33.50845282	44.28220019	47.76999218	1	2
40000013\0_3.mp3	167.621081	167.694263	6.525458356	0.004585393	2.74E-05	0.001985113	0.002259711	0.005955339	0.041578519	0.397795921	0.019555855	0.024693116	0.039418588	0.058667565	76.32902383	48.69856908	0.200961583	0.140798708	-0.917822227	-0.109083259	20.39731671	707.899474	1160.28749	2445.787257	3106.243262	805.9197595	1037.017729	2439.664078	3118.080557	1850.170531	0.210126326	770.7202659	18.43660584	903.3775533	19.37174544	3.373648836	15.72186974	0.049778626	-0.99223676	45.38383213	33.82489421	39.02230848	46.63159105	1	2
40000013\0_4.mp3	189.4798806	188.4480239	8.424065572	0.005482257	2.89E-05	0.002128349	0.002524725	0.006385046	0.033021127	0.375239863	0.010168034	0.017163974	0.04091284	0.030504101	116.3076109	69.77992001	0.330764341	0.222765203	-1.480890677	0.63629876	23.05550481	336.8444487	2132.005357	2627.57154	3333.393046	343.956153	2129.135079	2614.082735	3380.547335	2116.930326	0.282220488	1012.197061	18.15571975	1034.895391	16.90992167	3.382995208	9.723915644	3.907291364	15.61102147	48.75815839	30.46366992	46.05843842	50.40788577	1	2
40000013\0_5.mp3	186.5057389	187.1463183	7.497122724	0.004262361	2.29E-05	0.001525897	0.002067823	0.004577691	0.024731721	0.292234515	0.007859245	0.013010577	0.029018839	0.023577734	101.9836364	60.16328184	0.200724025	0.104272839	-2.357540148	0.797886122	25.35713346	297.2409161	2165.042908	2660.917875	3365.089601	302.0545632	2165.963185	2656.282485	3363.190846	2121.87277	0.25260704	1020.378761	18.94246354	1038.659344	16.84864253	2.500248739	10.04077233	4.86972918	15.98952622	46.8801306	33.577139	41.73064219	55.17126619	1	2
40000013\0_6.mp3	184.1426577	184.2502615	7.050387985	0.004349988	2.36E-05	0.001743549	0.00198997	0.005230648	0.020845031	0.214631209	0.007183442	0.011043682	0.025415956	0.021550326	101.6726689	62.50614131	0.191165483	0.142947005	-2.586142304	1.092944054	25.61705638	308.4099745	2142.065787	2775.757623	3423.7209	318.6944304	2175.167341	2802.178741	3396.148861	2173.047344	0.407238143	1025.818144	18.29294733	1062.574576	16.46943226	1.632689616	10.04380384	6.498176159	15.03159897	56.86899156	35.31126296	44.30448818	59.3701816	1	2
40000013\0_7.mp3	188.4719368	186.9302432	7.624176557	0.005343536	2.84E-05	0.002031543	0.002713699	0.006094629	0.030420258	0.333285943	0.010098458	0.015715303	0.03665498	0.030295374	88.90328804	62.47004677	0.262057615	0.19646323	-1.672421948	0.780573362	27.2677468	313.8469639	604.3713506	2563.866051	3241.892962	325.2970574	583.4767264	2557.023651	3212.166273	1669.490927	-0.602838969	962.2897385	27.01632424	889.1907	19.68081762	-6.425251837	14.60127752	14.27140516	7.137713783	77.0227379	37.91876133	68.90972723	57.48364049	1	2
40000013\0_8.mp3	187.50204	186.4988412	8.477449512	0.005119975	2.73E-05	0.001771664	0.002511161	0.005314991	0.029899955	0.283486915	0.010380799	0.016397986	0.037840538	0.031142397	110.6267268	74.00598502	0.223049586	0.129671366	-1.80278677	0.686271418	27.04442545	302.4878336	646.1948103	2652.311469	3305.791184	314.8107667	579.0017157	2605.314987	3243.918362	1685.761458	-0.566671871	976.3691983	27.20130244	899.6623662	19.45174174	-7.531904441	14.25759436	15.01757355	7.388850752	91.76126376	42.36595264	84.28697367	50.16144781	1	2
40000013\0_9.mp3	181.3553492	182.1339667	6.767733396	0.005142835	2.84E-05	0.001787727	0.002676824	0.005363181	0.028500055	0.256640075	0.010004586	0.016882467	0.03521651	0.030013758	94.56374135	73.09256899	0.21369505	0.163699026	-1.867434217	0.80653309	27.66868543	309.4468412	652.4733247	2744.168144	3342.300629	324.9501223	509.4784382	2671.783292	3332.057252	1709.567276	-0.479180506	1002.369043	28.30183928	917.5405397	19.07272676	-7.656787712	15.13583224	14.97288391	7.9168982	119.3114755	49.52259608	105.8936048	49.23011198	1	2
40000014\0_1.mp3	179.0260791	179.2119284	6.669060526	0.003997364	2.23E-05	0.002216492	0.002418243	0.006649477	0.047396613	0.48876818	0.026140937	0.03016776	0.034670882	0.07842281	50.47566266	15.54548143	0.031053861	0.022574721	-0.390810766	-0.575897941	21.5320431	667.8370737	1235.528796	2603.912139	3508.181315	689.1870583	1249.822632	2611.741979	3535.956195	2021.676966	0.515199902	948.9230457	16.94310424	1005.929958	17.39683749	-3.673737287	15.8995228	0.796725202	-1.066774898	39.88067012	30.85826109	33.38714767	41.35716418	1	2
40000014\0_2.mp3	181.8909352	182.76629	2.828072398	0.003016681	1.66E-05	0.001672481	0.001602446	0.005017444	0.041878524	0.388048402	0.022567862	0.026431966	0.032367801	0.067703586	23.86316517	20.82936931	0.046052419	0.03136669	-1.183143152	-0.522920776	22.42768126	700.3475885	1259.489594	2607.359894	3509.330017	708.1746289	1261.743117	2608.465879	3549.402114	2031.946435	0.55652251	947.0758284	16.79724984	1009.08448	17.34245283	-3.798935935	16.77575266	1.378415128	-0.736116801	29.31510865	26.71792186	32.82575768	38.66545199	1	2
40000014\0_3.mp3	186.9092761	187.3626431	2.061517378	0.00264573	1.42E-05	0.001475977	0.001440287	0.004427931	0.037821463	0.350005502	0.020738567	0.023931013	0.026370019	0.062215701	38.85134539	10.86006422	0.034197274	0.027423726	-1.606182183	-0.356433415	23.77621878	713.9640561	1261.877403	2634.757552	3532.038669	720.8926804	1260.171024	2631.341769	3540.482906	2038.222095	0.586116361	939.8634086	16.72365835	1010.511784	17.31795737	-2.415562318	15.91366402	0.463657905	1.203958754	24.36668802	19.22516767	28.01931096	33.14182998	1	2
40000014\0_4.mp3	190.682016	190.858045	2.686949073	0.002091398	1.10E-05	0.000992102	0.001102222	0.002976305	0.03555104	0.323152199	0.019034651	0.020810077	0.028115036	0.057103952	66.67568447	19.21207573	0.08025504	0.054070414	-1.986263823	-0.430184795	26.13590074	335.0824232	1871.963647	2441.183379	3160.32054	337.9006127	2045.152591	2200.159746	2841.2201	1856.108263	-0.404286299	834.439829	20.04324404	889.5880432	19.67202699	-4.334244325	11.34335687	2.402784625	15.52565503	27.35509246	22.33224552	27.09678974	39.38914998	1	2
40000014\0_5.mp3	194.9781957	195.4319937	2.62948339	0.002291051	1.18E-05	0.001203027	0.00135677	0.003609082	0.034187882	0.310981658	0.018840861	0.020863324	0.024462408	0.056522583	46.53762682	17.01623547	0.041951166	0.027687258	-1.986161131	-0.242926815	26.14644235	355.5832158	2121.233022	2786.16247	3552.742179	358.395581	2158.944999	2786.676928	3568.077741	2218.023812	0.560735736	1069.894053	17.35972217	1089.170462	16.06727377	-4.42133493	10.71421013	3.989035905	14.48541602	29.80451178	18.34430211	21.96491795	38.46406577	1	2
40000014\0_6.mp3	196.3478163	197.2465409	3.964688645	0.002492433	1.27E-05	0.00130478	0.001438062	0.003914339	0.031354063	0.289917391	0.016826798	0.019274978	0.024130461	0.050480395	66.85224505	17.11480952	0.04014051	0.026965655	-2.127305894	-0.019265913	26.75025255	352.0453531	1805.142545	2710.499053	3324.590389	354.2685153	2112.794681	2783.231669	3535.674924	2196.492447	0.509988851	1060.468803	17.54141106	1079.965128	16.20422692	-4.20018326	10.88640098	5.322475141	12.55749278	35.02029058	23.91356088	27.66942502	38.71953764	1	2
40000014\0_7.mp3	191.0970934	191.2995306	2.675783588	0.00512922	2.68E-05	0.002926621	0.003127795	0.008779862	0.042677236	0.37881217	0.023610653	0.025790958	0.030531867	0.070831958	56.72587808	21.90914031	0.044946906	0.03332027	-0.520150305	0.209621485	25.6560393	296.1403192	922.5408971	2360.597194	3525.146212	293.6186683	936.5365089	2368.377916	3520.118059	1779.662788	-0.427064455	1075.499797	23.42547665	942.5224807	18.56719639	-13.61712172	17.75795317	12.98501484	-0.254979452	61.44492173	39.72366327	55.36019252	54.47740525	1	2
40000014\0_8.mp3	192.3683801	192.2966105	2.334658793	0.004538901	2.36E-05	0.002573636	0.002770135	0.007720909	0.037446013	0.346630063	0.020490448	0.02238966	0.02740006	0.061471344	25.91544228	16.80136642	0.03776269	0.023965905	-1.062274731	0.326624847	26.57421874	321.2098567	937.6731887	2404.69401	3552.002302	331.5427027	938.4482133	2417.130208	3519.762866	1801.720997	-0.332789452	1062.740054	22.46629985	949.3066296	18.43450731	-13.66401691	17.30552934	14.35819897	-1.872841079	89.5564787	49.43168977	77.64340213	71.45358016	1	2
40000014\0_9.mp3	194.3811197	194.5309895	2.701062872	0.004854286	2.50E-05	0.002725913	0.002847365	0.008177738	0.038863003	0.359228025	0.021185132	0.023658614	0.027912459	0.063555396	32.22197871	16.98677411	0.029726902	0.021084587	-0.892164767	0.321595224	26.29861505	321.6489256	937.4419817	2509.983974	3532.84686	325.8626283	936.3014136	2444.305046	3514.33083	1805.19998	-0.326839459	1062.822734	22.55375885	951.3478074	18.39495489	-11.65749324	15.4520006	12.42946635	1.231805987	85.41582892	44.24103762	92.58544082	69.42393057	1	2
40000015\0_1.mp3	145.6408913	145.9441848	2.599132793	0.003586019	2.46E-05	0.001939877	0.001780474	0.005819631	0.040803266	0.393327473	0.021378782	0.023588735	0.034399616	0.064136346	25.58369344	20.72508211	0.030224479	0.022657092	-1.097107504	-0.241056822	18.54503197	660.1151509	1155.174308	2671.494086	3292.646657	653.905395	1156.952039	2678.338691	3318.342109	1951.884558	0.325596531	888.1455712	17.71570809	970.1154697	18.03908972	-6.694268677	13.53600021	-0.686019642	-5.283188937	24.15606693	20.85766021	32.97461359	38.79527614	1	25
40000015\0_2.mp3	151.1572508	151.1345321	3.613965804	0.003663812	2.42E-05	0.002030776	0.001846409	0.006092327	0.043117585	0.397569053	0.023974442	0.024445726	0.03233676	0.071923327	22.23775951	17.25921023	0.028792513	0.021463911	-0.928373886	-0.328106885	19.82865514	712.9249584	1070.248851	2609.659622	3405.459589	711.5009696	1054.700131	2614.971879	3414.766432	1948.984853	0.385317136	901.0884873	17.96348067	972.7101376	17.99097113	-5.291974917	13.30210603	1.2601716	-5.549729798	26.16169803	20.16374293	33.0068263	40.82338392	1	25
40000015\0_3.mp3	153.5867406	154.0430222	2.753818873	0.004701635	3.06E-05	0.002690039	0.002259805	0.008070116	0.036661882	0.335745964	0.02018664	0.022037625	0.026626422	0.06055992	21.96095282	17.82661614	0.026290126	0.020955624	-1.093686995	0.421756768	20.40063117	769.5629377	1085.188783	2620.876987	3228.634491	773.7314807	1079.59147	2649.355362	3301.422209	1951.02513	0.445460525	842.5635761	17.67241184	961.1723372	18.20693264	-3.819568873	13.65858813	-0.788079938	-6.984908207	21.99737322	19.21292518	29.49945622	36.71290378	1	25
40000015\0_4.mp3	164.0745387	164.2431649	2.38879249	0.003291603	2.01E-05	0.001856614	0.001657423	0.005569843	0.020698663	0.21252136	0.010770431	0.012220014	0.016152628	0.032311292	51.32812251	14.26762533	0.057048817	0.02706801	-2.648457506	0.94230456	27.23241646	328.8147852	2259.424745	2939.247361	4076.591658	324.4301682	2297.769217	2932.851509	4129.314795	2421.091422	1.034285697	1268.294876	17.03617026	1209.219022	14.47215077	-2.935482165	5.968425151	9.429248625	10.92888566	33.8420912	22.02958252	33.81759399	40.17141699	1	25
40000015\0_5.mp3	167.6826128	167.9851069	3.553773819	0.003132123	1.87E-05	0.001565715	0.001548044	0.004697144	0.023089362	0.218167635	0.01100595	0.013035856	0.019085095	0.033017851	59.95471837	14.58425713	0.06200781	0.037739398	-2.635221158	0.736701259	25.6028238	340.1478524	2191.968625	2913.416155	3941.80224	336.1371443	2329.053271	3035.714993	4115.679491	2454.146225	1.131017193	1259.847449	16.64889704	1221.705437	14.32423845	0.073158304	5.956236917	7.71558043	11.1787109	35.65582518	24.10924906	35.5389706	46.01850184	1	25
40000015\0_6.mp3	173.7352244	175.0681606	5.366280684	0.004178056	2.40E-05	0.002225604	0.001914318	0.006676811	0.029826447	0.280030589	0.013270995	0.016189263	0.025950499	0.039812986	40.83435195	20.59602903	0.052566724	0.023955172	-1.916056739	0.687033405	23.04607911	354.9797187	2316.370451	3052.246435	3968.914263	354.6904748	2322.282654	3060.641913	3979.418839	2429.25847	1.087251387	1208.242788	16.41475299	1201.920949	14.56002577	0.933102082	4.766129226	9.076168755	10.87526861	24.84869713	19.83588384	31.7066708	41.03761869	1	25
40000015\0_7.mp3	167.4799917	167.791155	4.151122796	0.003447346	2.06E-05	0.001774653	0.00197863	0.00532396	0.019439994	0.203891061	0.007456297	0.010318158	0.021743899	0.022368892	62.27200146	19.45691439	0.073604477	0.051455451	-2.747020745	1.088134287	31.24092876	344.5564157	836.2769688	2604.379143	3775.38242	343.8105468	835.641567	2600.140256	3626.580991	1851.54334	-0.162671885	1094.256815	22.64456343	981.8453206	17.82358141	-7.049998906	15.06242327	10.05468371	1.754290598	45.12892109	29.00694158	45.3546476	37.71197177	1	25
40000015\0_8.mp3	167.6292002	168.9582347	10.77927706	0.003006082	1.79E-05	0.001355385	0.001341557	0.004066155	0.021198007	0.205599475	0.008056042	0.010796309	0.022184669	0.024168126	129.781317	19.65458918	0.093432603	0.046591538	-2.892461024	0.792847604	30.06824515	348.1720238	881.6396944	2635.209938	3779.987109	348.1729982	882.7353389	2640.168182	3684.424452	1888.875243	-0.068913438	1112.083818	22.01581152	999.7188355	17.50492176	-5.325427422	14.41057206	8.060405818	0.867328378	42.14597026	31.15203024	43.18828934	38.64282321	1	25
40000015\0_9.mp3	168.3920915	169.055857	4.061590578	0.003350142	1.99E-05	0.001757584	0.001598656	0.005272752	0.020037885	0.19354347	0.007382854	0.010198767	0.022159307	0.022148561	52.98737141	19.44567888	0.119836469	0.092336459	-2.815206609	1.028760407	30.63144281	346.757713	876.169692	2681.650698	3803.591903	345.7021491	874.4744254	2676.714746	3731.78252	1907.16846	-0.020326494	1128.693457	22.0216418	1011.313733	17.30422462	-5.44542941	14.71728665	8.852391566	1.134943455	48.56918458	26.69207125	44.48631983	34.66222383	1	25
40000016\0_1.mp3	143.9292337	144.4763483	3.940498995	0.011228085	7.80E-05	0.006314664	0.006029919	0.018943993	0.060379526	0.606901448	0.031074531	0.038166876	0.056705696	0.093223592	88.84563039	21.54288028	0.046712293	0.030011371	2.79868951	0.993211372	18.30826048	529.3289882	1108.775483	2653.032367	3581.863898	523.6268065	1108.811403	2683.983416	3585.737207	1975.539708	0.275794637	1020.703467	18.44158407	1008.812823	17.34712288	-10.15820137	18.29041516	2.852564225	2.71498986	46.34102725	35.77240725	41.06278015	46.59025142	1	2
40000016\0_2.mp3	140.207497	140.5256349	2.39013526	0.004489203	3.20E-05	0.002343886	0.002590247	0.007031657	0.066093665	0.607848595	0.036002049	0.041350725	0.056546045	0.108006147	38.99098713	20.19914944	0.045549221	0.03057158	1.141467498	-1.614159179	19.47512742	421.9042865	1128.648999	2645.222043	3623.21066	407.7025576	1113.47539	2661.224404	3707.587943	1972.497574	0.159226918	1099.961795	19.49913413	1023.984913	17.09009554	-8.534146501	18.12796874	2.224755069	2.052001316	39.94914241	26.88771844	42.15449436	46.20479272	1	2
40000016\0_3.mp3	147.9990624	148.2809572	5.886166065	0.009530178	6.43E-05	0.005167896	0.005437769	0.015503688	0.088200337	0.862263746	0.046066761	0.055286172	0.078278118	0.138200283	46.37760769	29.57350268	0.04593734	0.034519613	4.303485581	-1.377337161	16.3164146	397.3838776	1051.940696	2577.140179	3538.773016	410.3373916	1043.132324	2578.13911	3613.551431	1911.290064	0.012037583	1067.738013	20.10204912	993.4592841	17.61521612	-10.60077879	16.72181098	4.727327905	2.265419069	45.81351652	34.56164079	39.58993832	57.15361197	1	2
40000016\0_4.mp3	144.0032398	143.7272219	2.59382217	0.005621631	3.90E-05	0.002949391	0.003341451	0.008848174	0.048379794	0.479509784	0.024579185	0.03188036	0.04271218	0.073737554	25.42868953	20.67725228	0.043490989	0.033618896	0.183780799	-0.092706575	22.79441195	317.0813008	2114.423428	2824.757697	3814.807815	316.7013151	2123.643435	2819.926577	3797.629361	2264.475172	0.650142196	1160.309348	17.90811481	1127.873096	15.51593	-11.84717048	11.40441371	10.807146	12.92812803	35.64196053	23.23721156	39.25364864	49.10766722	1	2
40000016\0_5.mp3	154.4685983	153.3328345	4.309866986	0.004739159	3.07E-05	0.002481527	0.002961644	0.007444581	0.054320617	0.546204693	0.024194684	0.033016406	0.052328461	0.072584053	27.11068297	21.94478016	0.089821503	0.055613966	0.228980133	-0.667054236	21.99995629	327.9721296	1954.210796	2589.560763	3493.374325	321.2472148	2081.208022	2750.328946	3686.890263	2209.918611	0.517574634	1121.881016	18.09264046	1098.208282	15.93504646	-10.03001495	12.08728459	5.099899384	13.50984512	54.01264649	29.82799474	33.29223739	55.36949895	1	2
40000016\0_6.mp3	156.5519298	155.8329159	3.7270883	0.00434751	2.78E-05	0.002188868	0.002632228	0.006566604	0.050716821	0.50864467	0.021642694	0.029987037	0.053667688	0.064928082	42.53540036	26.77084067	0.110048745	0.069586246	-0.172202922	-0.615984955	22.61557114	319.216909	2102.189599	2805.129527	3713.689256	321.2871706	2151.167036	2818.759351	3724.127528	2253.835272	0.622006584	1134.280119	17.85117489	1117.558994	15.6591286	-10.02904321	10.83392115	7.00252896	13.38178864	57.25740974	29.73813981	42.99577043	66.27917226	1	2
40000016\0_7.mp3	157.9642994	158.4652678	3.851093111	0.004218486	2.67E-05	0.002288169	0.00246035	0.006864506	0.042379911	0.409114072	0.019047778	0.025414302	0.03894725	0.057143333	30.69318124	22.60739157	0.080592136	0.054980095	-0.847591386	-0.050023062	25.06638142	308.4587286	881.3620528	2218.528188	3610.587735	312.0971776	822.416859	2289.360256	3541.621681	1741.373993	-0.492768188	1076.508168	24.08968474	928.9881143	18.83770064	-13.45197551	16.30999064	10.78093056	5.914486713	109.8524631	73.51445537	48.8192434	49.31128471	1	2
40000016\0_8.mp3	160.6076247	161.7949599	2.46164951	0.004612758	2.87E-05	0.002543154	0.002811472	0.007629461	0.033477506	0.35143694	0.014805368	0.02023486	0.031011681	0.044416104	28.38475228	23.36411748	0.079583483	0.057448244	-1.310973009	0.6288864	26.45264747	273.7485074	857.9423441	2379.886373	3615.563278	268.665766	834.2856688	2418.537549	3556.950753	1769.609934	-0.453627928	1096.094996	24.83540996	946.7348997	18.48458318	-11.97553767	15.71897533	10.73801043	7.58667847	77.24472991	50.07365703	33.53579819	39.23471291	1	2
40000016\0_9.mp3	160.3810923	160.7701981	2.681291709	0.004240923	2.64E-05	0.002330293	0.002606187	0.006990879	0.034380567	0.346335101	0.016914222	0.022046319	0.029332597	0.050742666	26.30673355	23.16255729	0.053628889	0.035081779	-1.308648013	0.407122677	25.80298711	287.580968	812.8503687	2285.253386	3563.411989	290.1007974	806.7853785	2341.51586	3535.81644	1743.554619	-0.500944816	1081.905214	24.67641837	932.589317	18.76495868	-11.58577789	15.98690944	10.41162663	7.777014997	88.3732868	59.45154527	35.05707366	42.15491813	1	2
40000017\0_1.mp3	231.0120127	231.4713012	3.410940418	0.008703993	3.77E-05	0.0052917	0.004620301	0.015875099	0.092614662	0.907881584	0.054662809	0.050303753	0.062663458	0.163988427	61.20689839	46.70159401	0.075166698	0.054670638	4.149515752	-1.885897615	20.06435226	394.7368806	1173.283561	1698.095058	3414.729306	332.0405917	1179.35572	1538.093303	3398.204196	1611.923453	-0.922493392	1022.054535	23.76966235	841.6191343	20.79325349	-10.25302732	17.56517331	1.160076449	-3.28029774	42.28640681	36.9570496	41.26764818	47.64661692	2	1
40000017\0_2.mp3	255.1523231	256.2407632	5.069659937	0.004476807	1.75E-05	0.002494708	0.00257089	0.007484124	0.074942359	0.682495856	0.040049018	0.043020654	0.057922388	0.120147055	64.6090636	51.87856087	0.066023764	0.050762042	1.50500154	-2.104061976	19.59720623	464.1376894	1288.950783	1773.895882	3274.096122	456.2226403	1290.623673	1789.316241	3281.917536	1704.520023	-0.574502829	941.8982986	20.6579467	863.0499433	20.27692619	-1.033025518	12.35607619	-1.850980372	-2.757686547	27.98094608	25.3826088	36.53184638	53.19067172	2	1
40000017\0_3.mp3	289.5940326	290.1234011	9.491340612	0.001783682	6.16E-06	0.000860209	0.000935892	0.002580627	0.033314878	0.34947692	0.01809776	0.017955883	0.024846996	0.05429328	62.18070226	42.19907547	0.090068571	0.059400449	-2.230268602	-0.419900283	24.45485527	644.5488148	1196.476443	1686.290522	3256.224965	672.2973994	1209.103181	1680.49055	3227.854957	1697.436522	-0.38697408	851.8525192	19.93372353	840.4058189	20.82327324	4.477541377	10.77271903	-0.674496642	-10.26957482	28.0760724	23.04799721	36.06216667	53.92037976	2	1
40000017\0_4.mp3	159.998499	317.8471898	14.72725472	0.001387273	8.68E-06	0.000560415	0.000741577	0.001681246	0.025612379	0.2264893	0.012864702	0.017064052	0.021472984	0.038594105	35.50086011	27.56323526	0.049167834	0.029964422	-2.884852677	-0.039279364	29.44207375	330.3777363	1664.442166	2570.533115	3094.897974	330.1330466	1632.840673	2507.514181	3093.725491	1891.053348	-0.225711964	921.1974815	19.95660958	938.6262955	18.64426778	0.690099477	5.677318817	5.591508382	7.283721664	22.41842581	20.00707535	34.1242597	42.31556771	2	1
40000017\0_5.mp3	166.4313981	331.9194872	10.47258671	0.001341286	8.06E-06	0.00051666	0.000662121	0.00154998	0.028747539	0.254249131	0.014151511	0.018776308	0.024801968	0.042454532	36.69444406	28.78356394	0.083171829	0.049815252	-2.694328882	-0.259446601	28.74075622	351.0983442	1989.802845	2623.640988	3303.781926	348.6113999	1984.857583	2617.400806	3307.780085	2064.662468	0.179173941	986.3895616	18.38917927	1012.967828	17.27596822	2.897218801	4.133046351	4.24444943	8.305503854	18.93691571	20.62200122	27.91210345	41.09016506	2	1
40000017\0_6.mp3	163.747708	326.7830906	12.23982234	0.003292046	2.01E-05	0.001711837	0.002010292	0.005135511	0.053532588	0.475006893	0.02941991	0.033927584	0.037811418	0.088259731	52.41788947	37.94823734	0.075492846	0.042549375	-0.277083478	-1.111657587	24.20843017	368.5662101	1767.103961	2658.958375	3239.377126	371.5989163	1746.761259	2616.714671	3244.094407	1994.792313	0.064700972	957.498497	18.54365136	985.8123071	17.75185791	2.066398005	5.946846187	2.554622534	6.6736889	22.03203502	22.8467278	36.13079777	41.2228096	2	1
40000017\0_7.mp3	171.3899537	344.8175808	1.721217875	0.001605291	9.37E-06	0.000836073	0.000914206	0.002508219	0.028391617	0.260476287	0.014802466	0.018697015	0.021908229	0.044407399	39.26272895	29.98855282	0.057186191	0.045106349	-2.580730456	-0.107334301	31.26984154	365.5906703	855.4192259	1803.459039	3091.570237	364.5501572	841.4287251	1804.631705	3083.762515	1523.593276	-1.038996273	906.4041194	24.82609909	797.5793445	21.94139069	-4.278735466	11.35514554	7.831501987	-4.00250018	37.8204344	29.59095438	45.08676874	53.4703682	2	1
40000017\0_8.mp3	169.8820891	341.8428697	2.238089848	0.001406921	8.28E-06	0.000715814	0.00079235	0.002147442	0.02643745	0.235673417	0.013507725	0.016957762	0.020875132	0.040523176	35.28926889	29.5415441	0.075417575	0.052813822	-2.807399515	-0.03115509	31.86931105	359.4338549	1056.213064	1730.582002	3061.965676	359.1168734	1067.31876	1721.810943	3053.43421	1550.420197	-1.022135283	898.1057788	23.60708527	798.6706509	21.91140989	-1.510186394	10.08838891	7.353654774	-3.535163012	25.01288	24.02572146	36.69121959	41.49268431	2	1
40000017\0_9.mp3	167.1141198	335.7762058	3.143214884	0.001941042	1.16E-05	0.000869502	0.001044079	0.002608506	0.030851141	0.263466492	0.015160126	0.019173302	0.025365532	0.045480377	76.70036996	48.0697026	0.12917237	0.088209505	-2.409055007	-0.138781567	30.66591968	346.3361318	1176.133939	2215.1039	3248.470781	343.9101341	1167.654549	2168.861161	3065.732781	1686.539656	-0.675183178	907.2742158	22.01861104	860.7454537	20.33121398	-3.767319186	9.696920798	9.247613869	-3.048073209	32.54730067	28.56711794	38.73786113	44.82311515	2	1
40000018\0_1.mp3	208.0323867	208.3727566	2.305123791	0.003933567	1.89E-05	0.002362192	0.002073692	0.007086576	0.053400417	0.478050378	0.031783287	0.031243507	0.034720809	0.095349861	18.59941749	12.08484778	0.058100211	0.037554728	-0.095602714	-0.912612931	25.65787575	285.1625461	1305.801016	1732.375876	2737.935108	256.1731524	1299.176565	1699.918867	2676.374426	1482.910753	-1.3332333	806.7337577	25.74591266	747.3313848	23.41665338	-4.110030791	16.99532412	-1.037609987	-2.014339767	32.57262989	33.28746549	28.67924743	26.67947717	2	1
40000018\0_2.mp3	206.9490013	208.0119868	8.823877214	0.002766065	1.34E-05	0.001630077	0.001514954	0.004890232	0.046009329	0.41223882	0.027023456	0.027170363	0.031300746	0.081070369	16.66730254	12.03608306	0.061901314	0.042830957	-0.957865937	-0.835213335	26.25071813	307.6663997	1282.292672	1941.764499	3041.605129	277.3349637	1269.089378	1861.246045	2845.975234	1563.411405	-1.091136455	856.2134236	24.31544925	793.1585706	22.06368392	-2.621796193	16.43729372	-0.075063035	-1.205232874	30.55418982	32.07978973	24.67303886	21.96717342	2	1
40000018\0_3.mp3	210.6547769	210.5505533	1.561816553	0.002060531	9.79E-06	0.001170023	0.001225331	0.00351007	0.042709152	0.391083789	0.025328264	0.025209952	0.02840752	0.075984791	46.84425873	12.11980064	0.04726177	0.021205844	-1.387047037	-0.866004006	26.80069991	354.3625672	1250.481308	1893.665325	3170.15685	351.3734413	1252.12168	1878.366845	3236.017666	1679.469908	-0.72173725	961.5480749	22.02144795	860.7546754	20.33099616	-2.328659508	15.95705114	0.801900433	-0.936834466	23.10953609	19.99955472	23.37361497	27.51428987	2	1
40000018\0_4.mp3	219.7309449	219.6185628	2.080421135	0.004042942	1.84E-05	0.002463342	0.002235391	0.007390025	0.033758896	0.300364676	0.020104866	0.01898184	0.021916097	0.060314598	19.45276346	12.82195302	0.04006285	0.024761575	-1.495859862	0.393808608	29.20602059	326.4762053	1277.101421	2677.617718	3821.259954	325.0290529	672.5477432	2434.859896	3669.8002	1775.559223	-0.356075005	1114.923716	25.15245457	957.2755515	18.28104768	-7.537521445	13.63141818	9.623966837	7.94110923	56.62630515	27.10554106	36.75977508	34.99227851	2	1
40000018\0_5.mp3	219.3657175	219.2383223	3.035590189	0.005572571	2.54E-05	0.003385079	0.00292624	0.010155237	0.038730807	0.350667535	0.022967486	0.021392423	0.02545213	0.068902459	21.12308543	18.89706216	0.046222323	0.031636348	-0.71364641	0.564090699	28.72652989	345.5833293	1665.192254	3012.861762	4026.153359	340.9549762	2411.463936	3409.754174	4083.752887	2561.481493	1.420899535	1247.599304	16.09450307	1266.913997	13.81309232	-7.27114573	12.82567204	9.412184797	10.19103827	49.19502556	22.25372458	32.97767216	54.70694177	2	1
40000018\0_6.mp3	217.6813124	217.4725533	2.668698724	0.005681656	2.61E-05	0.0034296	0.003152186	0.010288801	0.043057818	0.38478643	0.025474424	0.024619219	0.02809663	0.076423271	21.01471765	18.64766893	0.063974167	0.043797705	-0.347619431	0.339316402	28.46962271	298.8818997	1007.826993	2776.315984	3815.657648	290.5229794	599.9543196	2566.946614	3670.721804	1782.036429	-0.348868262	1126.732942	26.90027943	967.1469438	18.09445825	-7.157532105	12.19719624	10.5330697	9.752511458	47.75058471	17.20769642	38.31027008	52.57266446	2	1
40000018\0_7.mp3	219.9953122	219.8724227	2.704676756	0.007122788	3.24E-05	0.004359076	0.003742198	0.013077228	0.056196592	0.617603623	0.033364247	0.031557198	0.036631253	0.10009274	25.05068103	19.17746653	0.030586619	0.021263072	1.149324047	-0.144333888	26.10110487	387.1105149	851.8937859	2598.556224	3968.601132	404.0571301	878.6210612	2722.3775	4001.909421	2001.741278	0.277768776	1199.284097	20.7268551	1063.456518	16.45577389	-13.81032709	17.05466532	11.05754333	4.330108507	124.4502531	83.24303797	52.24371172	41.26056706	2	1
40000018\0_8.mp3	218.4529435	217.8497312	2.642040494	0.005313975	2.43E-05	0.003167798	0.003050929	0.009503394	0.050326896	0.443208087	0.028895153	0.028849791	0.033764518	0.086685459	27.17725958	24.74893509	0.049604373	0.024261003	0.040805712	-0.20998177	25.90735847	403.950731	1114.490933	2913.303285	3943.127543	415.5995103	1129.890972	2817.380561	3933.349643	2074.055171	0.434243004	1172.583377	18.8467077	1081.562446	16.18029552	-12.32518673	16.40419443	10.08822666	5.382208933	99.86608851	66.63008103	41.3277991	41.99367868	2	1
40000018\0_9.mp3	217.2543884	216.970665	2.31629464	0.006032987	2.78E-05	0.003646763	0.003434746	0.010940289	0.052933042	0.451976069	0.031707019	0.029550524	0.034252663	0.095121058	27.3753851	19.23850562	0.061606706	0.035104956	0.450494233	-0.129927085	26.22118879	389.2172107	1027.861742	2938.819672	3932.373417	397.3955365	1050.75894	2808.345946	3924.909953	2045.352594	0.357845138	1175.838139	19.54608168	1072.994566	16.30949546	-12.17956933	16.13537069	11.12779495	4.889304911	107.4905936	67.46779243	58.8650784	42.10891467	2	1
40000019\0_1.mp3	210.9087389	223.586539	34.7189679	0.012325042	5.84E-05	0.007371117	0.007057688	0.022113352	0.111388472	1.032133428	0.065252558	0.062314812	0.072254519	0.195757673	90.44008668	45.43770486	0.043030829	0.024892016	6.526257932	-1.736804274	18.12327614	392.9419569	1154.497769	2363.153006	3527.026154	360.8898136	1170.031711	2524.391727	3407.458905	1865.693039	-0.176911293	1015.523031	20.4967741	960.5989505	18.21780046	-13.35109662	15.63625016	8.054004026	-3.164447917	59.231423	41.2996438	49.86233052	62.3683163	2	2
40000019\0_2.mp3	229.3237787	240.0497333	33.68411865	0.00549929	2.40E-05	0.002822228	0.00250805	0.008466685	0.077706988	0.733262233	0.044553869	0.044366513	0.049805002	0.133661606	173.6019915	34.55460093	0.047566222	0.035179517	1.894883534	-2.074725427	19.51248322	578.145122	1200.067399	1768.157561	3399.172688	587.4546291	1207.33723	1477.251895	3436.782309	1677.206516	-0.530228481	949.7758935	21.01863338	848.885761	20.61525921	-7.170337299	16.65595209	0.520521308	-8.405180416	38.56469968	36.36156013	32.3010909	48.47242429	2	2
40000019\0_3.mp3	244.5661038	250.9674045	28.66954019	0.005218724	2.13E-05	0.002826846	0.002503783	0.008480537	0.063161661	0.67934221	0.03633806	0.036475194	0.042939176	0.10901418	145.8938784	43.57737126	0.063419535	0.042862887	0.972012489	-1.342271806	20.98383738	595.0168486	1055.633382	1801.04242	3408.883395	607.9304141	1029.850703	1380.071127	3360.537083	1594.597332	-0.697286743	917.5355563	22.45243602	812.4189938	21.54060914	-4.040070486	17.02121138	-0.608162876	-7.112513677	49.95488814	48.6921268	39.16597479	45.09195599	2	2
40000019\0_4.mp3	257.707317	260.7197728	18.65957498	0.004625926	1.79E-05	0.002714976	0.002500429	0.008144927	0.041623917	0.373587365	0.024820761	0.024560173	0.025314577	0.074462284	167.3097231	30.05870666	0.048267341	0.024720561	-0.807454686	0.025412858	26.01565659	492.3748338	2197.01836	3051.793912	3679.839352	500.381025	2244.086399	3094.511739	3704.758418	2385.934395	1.126564143	1068.125798	14.96370247	1158.05971	15.11148332	-7.780899258	13.89923447	3.317302627	10.35555579	58.53497214	36.93255744	34.79860775	66.77792653	2	2
40000019\0_5.mp3	255.0830444	256.2407632	2.286865548	0.004256724	1.67E-05	0.002547235	0.002403854	0.007641706	0.038526556	0.342018828	0.02289041	0.021783501	0.022563641	0.068671229	90.14560821	22.04821655	0.065575105	0.041020106	-1.150045586	0.166470918	28.22987745	456.3060193	2202.470892	2882.16458	3454.343274	469.4633586	2236.640758	2895.212919	3462.832749	2266.037446	0.778871646	997.7897967	15.79340872	1092.744749	16.01471891	-6.064224043	12.89469713	4.165757629	9.165266859	44.11975686	27.02146746	26.0277148	41.96548295	2	2
40000019\0_6.mp3	259.6380225	261.1719574	10.55252366	0.003645874	1.40E-05	0.00218797	0.002021415	0.006563909	0.039351515	0.351455287	0.023590258	0.022725035	0.023441246	0.070770775	62.43462319	22.43361258	0.04382849	0.018152458	-1.243475326	-0.110764126	27.10397011	467.7598362	2034.494021	2894.435392	3425.303523	490.1181896	2227.171706	2962.557022	3467.570637	2286.854389	0.857470665	992.4841491	15.51759926	1101.366973	15.88934517	-5.092508256	12.54396796	1.947871055	10.05292182	43.24728387	30.09288576	30.31019188	42.99450862	2	2
40000019\0_7.mp3	247.1189184	256.6851795	32.04739962	0.004555788	1.84E-05	0.002657475	0.002396643	0.007972426	0.034994209	0.317444998	0.02059769	0.020002995	0.022045801	0.061793069	79.79821624	22.33663564	0.073897198	0.047622712	-1.321038756	0.424333158	27.55807735	461.4562676	1109.609237	2727.132185	3741.947636	499.8587598	1204.167401	3044.329915	3853.485913	2150.460497	0.709220065	1117.875718	17.39247935	1102.581236	15.87184637	-9.553475707	16.7785208	7.774112643	-0.7229526	79.57672943	61.04374536	35.88774519	49.29886267	2	2
40000019\0_8.mp3	256.5940592	259.0684504	12.63744497	0.004159468	1.62E-05	0.002427939	0.002339817	0.007283817	0.03628102	0.326069509	0.021512659	0.020761194	0.021729579	0.064537976	27.59765742	22.09283514	0.056305873	0.035016273	-1.336813986	0.243568109	27.65899287	496.5271557	1067.963777	3020.177465	3851.619901	510.9330573	1116.750976	3101.589824	3869.652328	2149.731546	0.737372501	1119.57309	17.64129593	1106.111938	15.82118355	-10.53458298	16.81743062	7.729583289	2.426832331	79.28288478	57.67653058	24.20353986	32.16342759	2	2
40000019\0_9.mp3	257.8326186	260.4187514	19.1107055	0.00405009	1.57E-05	0.002244434	0.001985042	0.006733301	0.035896939	0.318299629	0.020979228	0.021561661	0.021789605	0.062937685	37.29691765	22.47252077	0.053832972	0.032333684	-1.451539352	0.160844002	28.34667692	507.2943728	1098.320234	3068.793663	3772.617022	513.3981581	1117.695191	3113.186317	3759.92251	2126.050544	0.67961533	1082.174784	17.71812211	1089.330307	16.06491611	-10.10329446	16.68816563	7.93150612	1.081788522	76.73036195	53.82906088	28.46735848	36.22422657	2	2
40000020\0_1.mp3	168.9356377	183.8250444	33.98939898	0.004709969	2.78E-05	0.002309302	0.001956059	0.006927907	0.04055505	0.413052158	0.020848334	0.023281581	0.03261257	0.062545003	194.4239859	19.10969995	0.052209929	0.040757151	-0.938216046	0.009765773	22.02218977	783.9464451	1237.281963	2673.578272	3655.077075	906.3857109	1298.317434	3157.090316	3801.510184	2290.825911	1.432240204	965.0414911	14.96047935	1123.746688	15.57290463	-5.783209406	16.35613895	-1.954446035	-0.840620029	43.57430007	44.16135328	49.12888381	51.42404091	2	2
40000020\0_2.mp3	176.871155	178.5919022	11.88464029	0.003174843	1.79E-05	0.001737817	0.001715843	0.00521345	0.032864795	0.306597579	0.016437606	0.01946882	0.028388902	0.049312819	106.263319	20.4301464	0.058582166	0.043455469	-1.832353139	0.137912949	22.44402862	772.370345	1096.674541	2069.709004	3438.682269	830.1590057	991.0337921	1852.033029	3379.186059	1763.102971	-0.022466124	849.6756843	19.69399933	874.2316176	20.01757846	-4.551204189	16.22372193	-2.729861849	-2.243637666	36.10448477	29.73364429	37.56019151	41.69415858	2	2
40000020\0_3.mp3	179.5462785	182.2392018	14.41909066	0.002692669	1.50E-05	0.001439508	0.001378655	0.004318525	0.021476626	0.201908713	0.010473976	0.013152917	0.019901459	0.031421929	49.04941391	15.97790846	0.041300168	0.022904109	-2.790529473	0.662780716	23.65575726	813.24302	1105.50483	2174.177973	3529.941963	865.0923106	1037.920551	1931.065025	3320.989221	1788.766777	0.072173684	818.6323035	19.12616804	878.1215152	19.92890471	-1.925472958	15.79103128	-2.112588478	-3.118214649	30.14630827	27.62183315	32.21551738	34.16584922	2	2
40000020\0_4.mp3	179.8922807	182.76629	13.78082794	0.004562788	2.53E-05	0.002505363	0.002474028	0.007516089	0.041030785	0.381193724	0.022852591	0.025956381	0.027266467	0.068557774	23.82674319	15.84006844	0.047376627	0.030110308	-0.829668488	0.059663723	25.24969056	321.5437561	1088.72086	2803.716977	3597.524159	324.5540448	754.5943777	2736.948295	3554.977973	1842.768673	-0.178664581	1076.807976	23.74032247	979.9505825	17.85804337	-10.6927547	12.96715365	9.861487312	13.52423825	43.3906955	20.81315204	34.38063597	37.88525962	2	2
40000020\0_5.mp3	202.7558675	205.8604473	15.26006484	0.00419643	2.07E-05	0.002500153	0.0022291	0.007500459	0.036294949	0.337372451	0.020764504	0.021259198	0.025293389	0.062293512	19.35191589	11.94604147	0.061230191	0.030055662	-1.256115685	0.253890885	25.99223069	338.3099328	2210.928647	3162.192524	3917.254046	350.3318548	2728.282597	3270.288885	3949.227388	2574.532681	1.395617697	1199.631844	15.8712854	1250.743233	13.99168074	-4.912486754	8.999500494	8.309540735	15.19476782	30.77568641	14.63052995	31.74798335	38.47026181	2	2
40000020\0_6.mp3	209.7264453	209.8221037	1.91933787	0.002231166	1.06E-05	0.001279228	0.001186537	0.003837683	0.021333886	0.193331575	0.012141524	0.011742859	0.014501181	0.036424571	33.47991364	12.1023121	0.096379843	0.059297539	-2.953131046	0.571630026	31.88120428	325.4618704	1595.968508	3071.611851	3777.229798	330.2003379	874.5632869	2873.417492	3601.462289	1919.910851	0.011539054	1090.42065	22.18669945	1012.647945	17.28142549	-0.614630077	10.53582943	8.34737015	13.6180028	20.37479603	14.44756965	18.65040392	26.69054435	2	2
40000020\0_7.mp3	205.0289463	205.0297602	2.022139236	0.002044939	9.97E-06	0.001039084	0.001129287	0.003117253	0.022526967	0.201118726	0.011526582	0.012563563	0.018221936	0.034579747	42.11581651	17.83130316	0.17992823	0.126275907	-2.95854669	0.423345173	30.34532174	400.3472233	904.1301922	2481.042553	3828.211255	404.5700585	850.1186951	3037.152501	4134.805626	2106.66172	0.573675461	1243.411856	20.43103781	1121.055429	15.61028968	-8.03425017	15.61123933	11.54889438	2.692456695	129.4945041	68.91398339	99.03206898	48.42716075	2	2
40000020\0_8.mp3	206.9432197	206.9334208	2.796312161	0.002294359	1.11E-05	0.001209123	0.001342065	0.00362737	0.022806017	0.203933735	0.012424368	0.012988388	0.017080456	0.037273103	26.1206862	17.88287344	0.142742541	0.098924271	-2.833123072	0.485208773	29.86001277	397.8229326	980.3764173	2513.722873	3720.275011	398.9947519	961.3542742	2511.440316	3995.364752	1966.788524	0.15408612	1198.79	20.49647273	1043.043153	16.77782933	-7.037334431	16.59283811	10.9407722	2.628718574	96.95088406	62.86532092	52.67063394	44.80356151	2	2
40000020\0_9.mp3	206.285923	205.5040273	3.406666487	0.001956837	9.49E-06	0.001010492	0.001124982	0.003031476	0.022306525	0.199341652	0.012090511	0.012270333	0.016543539	0.036271533	82.5766281	17.81071256	0.129852031	0.086205305	-2.983787822	0.415600416	30.42860306	403.5764221	927.1140108	2621.430553	3952.127722	409.1113641	966.1291951	3242.600275	4142.777429	2190.154566	0.784574809	1244.555355	19.20878102	1155.236722	15.14841042	-8.557199006	15.98226755	11.93764196	2.288082262	109.1858223	60.61300004	87.85964813	60.63158309	2	2
40000021\0_1.mp3	193.8500574	195.2063522	11.77142444	0.004701414	2.42E-05	0.002472535	0.002217021	0.007417605	0.046202147	0.491479724	0.021849208	0.024843783	0.040498087	0.065547623	113.3293997	28.40958619	0.164618637	0.117521209	-0.534459462	-0.273177043	20.91848382	608.5765368	1098.210424	2505.550351	3169.536152	601.6761006	1101.422436	2492.394799	3114.71749	1827.552706	-0.043327471	837.680463	18.89840738	908.8319007	19.25548607	-0.421513519	13.66729099	-0.662273652	1.789810802	47.59499111	36.82211891	47.85076353	50.87395383	1	2
40000021\0_2.mp3	194.0953416	193.746019	1.828909951	0.001944493	1.00E-05	0.001106481	0.001002335	0.003319442	0.036261503	0.342332439	0.020276709	0.021241793	0.02631127	0.060830126	22.17077093	16.96226266	0.094581428	0.057894508	-1.918061549	-0.493215969	25.36857113	586.6549787	1088.152641	2411.466522	3162.747208	585.2178959	1096.492834	2412.611574	3170.835279	1816.289396	-0.091838695	861.8724609	19.08555347	907.9428862	19.27434012	-1.34245314	14.63516213	-0.784604297	3.428368256	35.68398809	40.38247383	41.24171973	42.5391099	1	2
40000021\0_3.mp3	194.2588735	194.0820463	2.457540954	0.001678834	8.64E-06	0.000770893	0.000729026	0.002312679	0.032375592	0.312405522	0.014547404	0.016723795	0.029159011	0.043642213	26.97694266	22.46013267	0.194736635	0.115673094	-2.445990686	-0.297996239	26.98325862	582.5903067	1036.317145	2381.475261	3146.530499	584.4205412	1043.277926	2370.332691	3158.567465	1789.149656	-0.155264629	858.0489747	19.4955507	897.0450008	19.50849733	-0.7865855	14.56281605	-0.274361487	3.130980347	33.34661421	35.35579456	43.05515789	52.75164851	1	2
40000021\0_4.mp3	206.0177101	206.3366359	1.917558175	0.003526911	1.71E-05	0.002070369	0.001856695	0.006211108	0.033556822	0.419903374	0.017612239	0.017401312	0.02412815	0.052836716	30.93545398	23.84383457	0.217085493	0.150651114	-1.620813371	0.174779817	28.47968865	249.3187671	1911.640079	2452.089298	3030.01095	224.1382024	1911.311598	2476.805562	3030.800557	1910.76398	-0.325360859	935.5541181	22.66137553	941.850112	18.58045115	-3.724866686	11.01863697	2.232726398	16.13235519	61.91692774	24.98187361	26.78534989	62.30018219	1	2
40000021\0_5.mp3	202.3677549	202.4407887	2.764806971	0.003617475	1.79E-05	0.002042915	0.001982783	0.006128744	0.075277345	0.799380958	0.03886016	0.040207425	0.057350186	0.116580479	34.37781185	29.12405322	0.216735539	0.160446746	1.330987897	-2.363939933	20.8700894	324.8480936	1957.460353	2592.541221	3262.327372	328.2399183	2005.191837	2667.234826	3176.098272	2044.191213	0.107767031	949.2861178	18.85894258	997.920892	17.5364602	-4.997585094	9.108678148	2.463927001	14.84451125	41.92188931	26.83296815	36.53212324	48.21397442	1	2
40000021\0_6.mp3	205.4146937	205.741572	2.737720274	0.003964389	1.93E-05	0.002329239	0.002159855	0.006987718	0.049797814	0.58344399	0.024752094	0.025549533	0.037247569	0.074256281	29.67150361	23.48841889	0.214322724	0.15662739	-0.387076278	-0.633090519	27.0516371	270.9891673	1903.82258	2379.961573	3099.202683	257.6272086	1991.185591	2343.226963	3020.705676	1903.18636	-0.337748094	921.0261559	21.5236142	930.7680602	18.80167654	-4.653830255	10.77642514	3.743732518	15.29886654	53.93790478	20.30640371	25.2477417	60.46644923	1	2
40000021\0_7.mp3	210.7846006	210.5505533	2.631597246	0.004383286	2.08E-05	0.002603767	0.002539306	0.0078113	0.029384329	0.265120041	0.016934993	0.016493589	0.019799652	0.050804978	23.03742091	12.23233262	0.117459509	0.072225235	-1.7155363	0.794667105	30.9289988	258.381344	568.5571739	2324.968256	3386.658371	257.3282514	562.8950421	2321.468837	3386.010474	1631.925651	-0.773785852	1042.894074	29.39303495	887.0340686	19.72866727	-6.828512448	14.69513273	9.229069419	9.480510683	30.907729	18.6996759	18.00272668	25.82820071	1	2
40000021\0_8.mp3	212.0257522	211.6479723	1.27277031	0.005596689	2.64E-05	0.003465625	0.003113169	0.010396876	0.031775263	0.286314113	0.018216532	0.017398378	0.021679214	0.054649595	19.62347757	18.20598586	0.071752145	0.054760763	-1.187512118	1.072243925	30.08807161	260.9088702	685.1874605	2369.056068	3461.987662	257.9552012	631.6356617	2334.886719	3432.44925	1664.231708	-0.702093906	1058.164683	28.01532831	901.296203	19.41648033	-8.084144525	14.70580961	8.853154852	9.112387188	43.16084299	28.3839895	24.74148784	30.57906095	1	2
40000021\0_9.mp3	209.3705875	209.3378713	2.373072259	0.008331311	3.98E-05	0.005138328	0.004597329	0.015414983	0.043256245	0.395334407	0.025464643	0.023816235	0.028460718	0.07639393	25.58584008	18.21123332	0.108755552	0.089871251	0.457608538	1.244193987	29.40258194	229.2328826	677.555341	2309.108753	3430.602789	225.4035646	652.5732692	2301.888109	3413.120153	1648.246274	-0.778974384	1062.572196	28.99905585	894.8667854	19.5559834	-9.211273901	14.35022067	9.842849588	9.303701974	58.2818301	38.13103831	24.08879047	34.53712519	1	2
40000022\0_1.mp3	171.0583847	167.8881029	14.35560391	0.006813567	3.98E-05	0.003763399	0.004094129	0.011290196	0.060238298	0.6293255	0.030737865	0.03923624	0.053456222	0.092213594	262.0864318	33.45540204	0.057349936	0.029187275	1.454014821	-0.52305586	20.82764523	416.5009267	1010.449374	2559.105018	3133.197692	416.2685527	786.1601696	2569.97563	3070.281786	1710.671535	-0.449972451	884.6710778	22.84576081	883.7285646	19.80246051	-9.673139648	14.52018683	8.481476225	4.38671715	43.75313785	32.08252414	42.45483727	49.4018929	1	2
40000022\0_2.mp3	180.4059569	165.6724063	32.05782714	0.010420761	5.77E-05	0.005683539	0.005966162	0.017050617	0.073662353	0.996999286	0.039761608	0.049884762	0.073023559	0.119284823	203.5754318	27.79507183	0.07650787	0.051874776	4.003600052	-0.75428868	19.91639732	427.0556711	809.8653613	2474.267588	3027.976209	426.9572935	765.0883532	2480.527699	3051.875916	1681.112316	-0.518145552	874.9728742	23.12765382	868.7617205	20.14361313	-7.446010182	15.25892945	9.21355516	3.748140612	52.77019313	31.30936369	46.16395881	56.31048106	1	2
40000022\0_3.mp3	171.0571622	166.7284151	22.43804021	0.00827294	4.84E-05	0.004490745	0.004722502	0.013472234	0.051368667	0.699792403	0.026960293	0.03426354	0.046517848	0.080880878	71.55310198	24.07653663	0.059640521	0.037538039	1.448979566	0.269798307	21.43694181	409.512095	786.6653925	2612.660844	3079.973292	395.3980317	702.4135256	2635.792383	3039.138307	1693.185562	-0.494124991	881.2467586	24.06322766	879.8944923	19.8887482	-8.063399851	15.38376362	9.500786163	4.045248769	44.87100435	28.6508835	43.60526079	47.81142184	1	2
40000022\0_4.mp3	167.3389576	165.2900636	8.457414928	0.008409427	5.03E-05	0.004235855	0.00485263	0.012707565	0.025527359	0.415913482	0.012248372	0.016523432	0.021781452	0.036745117	157.8385076	19.22233262	0.052965173	0.024895505	-0.645475175	2.069769262	25.19124748	239.2548059	1917.215937	2180.536971	3070.323997	237.6869373	1970.981046	2184.963192	3205.442905	1899.76852	-0.371955973	989.2519894	22.31567866	940.7987232	18.60121572	-9.184120453	12.05658478	3.942442649	11.4210846	63.83528134	36.68060091	49.41382538	54.57334084	1	2
40000022\0_5.mp3	167.0987076	166.0076885	24.54584591	0.017364461	0.000103985	0.009194998	0.009282755	0.027584995	0.048717148	0.72254091	0.025101462	0.032076193	0.041476985	0.075304385	268.0841564	28.85848927	0.089544778	0.0540722	3.771093418	3.318240151	25.49920349	227.9961817	1784.838265	2451.267078	3349.4833	221.9524064	1989.68483	2303.685919	3348.076854	1965.850002	-0.212450749	1042.041482	22.47532469	979.6660588	17.86322987	-14.45984368	12.05321721	6.445076925	10.89115424	69.03651413	28.9679211	45.32449864	63.03134195	1	2
40000022\0_6.mp3	172.0764527	165.8639092	12.86046233	0.016321492	9.49E-05	0.009134323	0.009912983	0.027402968	0.036496983	0.617602332	0.018169484	0.023346877	0.032393023	0.054508453	228.1765739	26.62985336	0.083585766	0.054866899	2.78850809	4.020673285	24.90259199	222.7601398	1809.412206	2403.797635	3400.002142	218.2717784	1993.20723	2301.873191	3352.382567	1966.433692	-0.215099558	1044.703596	22.63355373	980.3318427	17.85109821	-12.81314328	12.33772467	6.219364343	11.28326624	62.09376462	30.84531684	40.15593334	56.55735355	1	2
40000022\0_7.mp3	175.3458854	161.4681995	31.70996559	0.014272641	8.14E-05	0.007921646	0.007881758	0.023764939	0.051435796	0.79221566	0.023745869	0.030191564	0.044639212	0.071237606	199.0980801	41.92204749	0.108682188	0.075868	3.043371175	2.347872563	24.05397225	291.5941123	903.5775222	2638.767514	3380.52193	293.1041792	539.4452574	2626.735527	3171.042552	1657.581879	-0.650072132	959.3127911	28.62125907	886.7241774	19.73556202	-19.64148717	14.98051518	10.23408607	9.230229655	115.290237	62.21092806	51.32872795	77.80085726	1	2
40000022\0_8.mp3	172.3706067	160.121459	28.85170917	0.017745236	0.000103247	0.009894624	0.010274429	0.029683873	0.058960548	0.83873392	0.028032847	0.038408713	0.054827639	0.084098541	280.0003488	40.00580014	0.079870681	0.043311422	4.792115962	2.981151496	22.73770469	290.6262583	938.8407585	2660.546569	3399.963816	288.0011623	544.6807832	2635.000154	3176.430298	1661.028099	-0.646317735	962.8097118	28.61531345	888.8584849	19.68817342	-19.68931891	14.81658932	10.92629345	8.802617826	112.7197914	58.47267764	67.9280084	59.98761817	1	2
40000022\0_9.mp3	179.9881461	162.8262535	35.03808084	0.01704776	9.47E-05	0.00959	0.009882828	0.028770001	0.056597051	0.907264711	0.027499805	0.037048106	0.057410554	0.082499416	219.0953889	41.07017399	0.104382266	0.06806902	4.617676105	2.695190782	23.10433859	301.7048845	989.8162142	2627.998477	3359.644847	295.2536515	597.02285	2596.869562	3166.645457	1663.94788	-0.644339796	957.1306018	27.44828595	886.5997193	19.73833244	-18.65551945	14.98833228	11.1384064	9.014396048	98.47595041	49.08631732	54.77498916	50.80836085	1	2
40000023\0_1.mp3	233.1868915	232.5434009	4.078246691	0.001348331	5.78E-06	0.000708373	0.000747038	0.002125119	0.051381283	0.467928802	0.029937566	0.028982167	0.034173547	0.089812699	21.55380489	19.9918489	0.052800499	0.039871555	-1.037026544	-1.628809757	20.65107924	650.5875143	1214.766538	2147.018113	3491.385304	647.1803217	1194.636227	2155.013362	3489.600729	1871.60766	0.07113516	947.4734693	18.33676357	938.8895457	18.63904022	1.178970406	11.08299581	-4.70124373	-3.078784375	18.08761685	19.75619495	23.55231886	37.14898554	2	2
40000023\0_2.mp3	233.2976968	233.0813115	3.99736913	0.001684943	7.22E-06	0.000904358	0.000963551	0.002713074	0.044531764	0.384703548	0.024091548	0.024826935	0.03348505	0.072274644	20.14533109	13.65124598	0.075036409	0.057707011	-1.493383591	-1.040165206	20.45326275	716.3927587	1192.933497	2225.926553	3481.87606	704.8988458	1173.854375	2226.451592	3486.537694	1897.935627	0.200197664	927.2129493	17.99825758	946.7734235	18.48383105	2.427690059	10.61699895	-5.844899106	-3.149638625	21.6727728	23.82708303	24.41754797	37.44487549	2	2
40000023\0_3.mp3	240.7659482	240.8831256	3.337495593	0.001249505	5.19E-06	0.000526648	0.000675555	0.001579944	0.036547951	0.336918916	0.016821647	0.019283214	0.033886367	0.050464941	31.32699435	21.09515814	0.094736201	0.073235275	-2.248626661	-0.698547064	22.85957702	649.9078097	1218.297317	2089.359559	3241.770398	642.6690879	1211.340767	2085.07012	3234.132995	1793.303242	-0.141359719	863.8213023	18.80160489	889.0707846	19.68347212	3.060715028	11.16251962	-7.746059085	-3.300916951	26.27637744	28.1210965	32.05276615	40.49588857	2	2
40000023\0_4.mp3	231.1047946	231.2040495	4.101303233	0.002056586	8.90E-06	0.001081488	0.000998158	0.003244463	0.061166765	0.55609146	0.035227597	0.034374815	0.042527953	0.10568279	26.63695431	20.1192785	0.069063757	0.052907536	-0.152716945	-2.048003225	21.60161564	461.8332559	2330.142494	2682.92379	3739.748649	464.2105151	2463.17344	2672.543304	4203.616837	2450.886024	1.190856139	1246.468774	15.11178773	1205.756315	14.51371209	0.93048582	7.0086734	1.782783675	10.06056399	25.12374607	22.91472262	29.80153871	38.09353553	2	2
40000023\0_5.mp3	237.1833099	236.8816864	2.04557641	0.001293397	5.46E-06	0.00066744	0.000705778	0.00200232	0.062378536	0.55095432	0.036495114	0.035511546	0.041092104	0.109485342	26.84861124	20.58954434	0.061885385	0.042164011	-0.279497928	-2.329580828	19.57874745	475.4879117	1982.01421	2577.695698	3181.512102	478.1572874	2023.418514	2580.696995	3162.974212	2061.311752	0.279916845	894.9389749	16.89749557	990.3027926	17.67136287	1.417704022	5.418771533	-1.217935383	9.919561883	25.20096429	24.98575508	29.67545238	37.0214194	2	2
40000023\0_6.mp3	242.025203	241.4403273	2.451234493	0.001271067	5.25E-06	0.000696345	0.000685856	0.002089034	0.03713821	0.334630659	0.021539854	0.021283697	0.024099291	0.064619562	21.3773839	13.99051783	0.064438789	0.033646807	-2.092944507	-0.745937827	25.41225885	473.3280861	1902.163143	2617.710107	3113.452425	483.0528463	1932.754374	2617.413821	3123.852233	2039.268318	0.247003264	880.2664623	17.00444686	981.7940644	17.82451192	4.626149334	6.113443521	0.753071544	7.906852798	17.50644151	19.90130375	26.09756383	30.17602513	2	2
40000023\0_7.mp3	234.4197039	235.7895858	7.177638844	0.0033823	1.44E-05	0.001578217	0.001804278	0.004734652	0.076538929	0.686962246	0.03516562	0.039633799	0.068878499	0.10549686	54.87401036	34.53467022	0.201332521	0.13443869	1.024572186	-2.445052522	21.31098954	482.8918273	1193.462682	2590.78661	3867.083116	484.1588661	1165.726034	2587.677612	3870.073626	2026.909034	0.354152256	1128.638253	18.33109001	1047.862867	16.7006586	-3.490009549	10.38875364	3.524918932	2.879097664	32.99768852	30.04111649	39.30876381	52.80183563	2	2
40000023\0_8.mp3	234.4608621	234.8381288	4.485465612	0.002697826	1.15E-05	0.001369557	0.001373166	0.00410867	0.062416352	0.58054914	0.031064709	0.03201704	0.051875678	0.093194128	38.40540063	27.05914527	0.173567776	0.125978031	-0.040138157	-1.823790714	23.10260196	472.3235016	1279.987252	2470.321951	3692.494028	470.1528258	1263.012342	2473.744688	3695.999656	1975.727378	0.184697446	1075.282277	18.41308092	1011.90264	17.29415391	-1.669968918	10.50785388	0.755643212	4.04087215	22.3634069	21.17912035	32.63379829	40.47357555	2	2
40000023\0_9.mp3	239.1043744	239.0810858	4.949225095	0.00243821	1.02E-05	0.001218169	0.001353597	0.003654508	0.039315211	0.371969615	0.018296538	0.019769698	0.033232845	0.054889615	39.93345141	27.80381664	0.223854606	0.160925918	-1.76100605	-0.442992114	27.32136765	482.0231191	1215.695696	2563.561218	3979.001181	483.5696257	1183.999653	2571.803956	3987.898517	2056.817938	0.425782615	1168.109631	18.15889721	1066.901857	16.40263337	-1.431697801	10.7265101	3.926561113	-0.417896987	25.1185015	22.61131677	33.92531407	42.21351598	2	2
40000024\0_1.mp3	221.9474838	223.0705407	6.057511728	0.003505641	1.58E-05	0.001928711	0.001861219	0.005786134	0.089803457	0.878473845	0.050889449	0.051565348	0.063837099	0.152668347	44.45509478	38.06801041	0.053743779	0.0401547	2.423431625	-3.443463016	19.15804679	589.5054515	1336.584103	2625.585469	3477.540469	438.4491766	1329.364122	2578.152221	3301.259343	1911.806216	-0.013022113	954.2700554	18.80650734	962.5266202	18.18131533	-2.04648153	13.27693089	-3.042624747	3.953836126	27.88524638	24.59792949	24.6035015	43.3153964	2	2
40000024\0_2.mp3	207.6635295	208.8547565	12.51369308	0.002219559	1.07E-05	0.001100943	0.001144832	0.003302828	0.073110208	0.654971792	0.041638094	0.039807368	0.051305873	0.124914283	54.599783	24.93588851	0.07244035	0.055719534	0.701567465	-2.702378835	21.23315873	682.4662824	1349.672212	2706.019912	3433.289601	550.8413873	1267.140734	2702.803611	3292.156063	1953.235449	0.216077642	913.7715586	17.84811147	974.0803354	17.96566398	2.245710744	12.68701984	-2.946373117	2.109651418	20.95948287	18.30655176	22.88308152	33.1213426	2	2
40000024\0_3.mp3	205.0578313	205.6227653	9.987745699	0.002557717	1.25E-05	0.001167641	0.001141569	0.003502922	0.073606258	0.759370311	0.040849914	0.041480692	0.056622454	0.122549743	82.84961998	29.58182687	0.082442376	0.062628129	0.969014226	-2.834195833	19.7310477	651.876225	1294.84767	2268.607131	3322.958605	570.3553677	1260.93699	2145.138013	3268.218961	1811.162333	-0.166905266	899.2878645	18.82380436	903.7235507	19.36432882	-0.573035871	13.61174431	-4.40983193	1.617755092	32.81242629	24.8898628	29.51101155	41.03394259	2	2
40000024\0_4.mp3	210.5814224	211.0375908	9.398325429	0.004405568	2.09E-05	0.002642452	0.002369916	0.007927355	0.043030001	0.387736311	0.024722006	0.023284743	0.029708126	0.074166019	22.61995584	18.26918027	0.085473568	0.064727724	-0.759615219	-0.05634662	25.76060122	349.2211826	2460.160031	3454.446909	4238.092697	342.4043548	2509.868248	3493.04144	4263.957277	2652.31783	1.642607341	1307.184307	15.72569745	1313.926601	13.31885662	-3.999147916	9.771766154	7.920256932	15.6279921	25.27562916	16.71533794	29.820941	41.57478579	2	2
40000024\0_5.mp3	202.7607986	206.3366359	19.29857125	0.005484797	2.71E-05	0.003221742	0.003117424	0.009665226	0.064350023	0.61549073	0.036650551	0.036298178	0.044105257	0.109951652	47.35284865	29.70167894	0.134590847	0.106895624	1.147957823	-1.067504756	23.71617266	344.7342925	2448.995614	3557.458793	4340.373956	358.8849737	2488.017347	3578.315214	4396.006365	2705.305975	1.803244373	1345.707131	15.27279139	1344.918039	13.01194533	-6.772593885	10.40166533	8.374980486	15.84525393	45.16238965	21.19435185	34.45364013	73.03223023	2	2
40000024\0_6.mp3	205.4102424	205.3853578	5.552740219	0.005174859	2.52E-05	0.002987491	0.002889872	0.008962472	0.07656963	0.744818847	0.044624055	0.042623834	0.050685815	0.133872164	37.14318013	23.79567769	0.135002549	0.120114263	1.947235535	-1.979655346	21.37933778	381.5488271	2493.658609	3673.888673	4263.336394	385.0799949	2533.37103	3765.5835	4258.456385	2735.622727	1.909475692	1291.125463	14.77144268	1348.150126	12.98075019	-6.425506715	8.796326363	9.968994286	14.16246781	38.22848325	21.37090609	43.53469761	60.66668748	2	2
40000024\0_7.mp3	209.2035881	208.9754306	2.377630543	0.008178342	3.91E-05	0.005036097	0.004422029	0.01510829	0.041263566	0.38723751	0.023207651	0.022083545	0.02950543	0.069622954	31.36413281	24.12785699	0.09499158	0.065539934	0.241973671	1.317107992	27.06803861	253.3508836	556.664047	2214.69493	3373.523287	246.7209935	539.7874606	2197.490876	3259.778941	1560.944568	-0.969565382	1004.352649	30.69852534	849.3331035	20.60440118	-10.82717669	15.13895526	12.5216769	6.299679729	85.36622646	41.7766797	59.44806107	33.56315372	2	2
40000024\0_8.mp3	208.1134611	208.2524305	2.585293468	0.009320652	4.48E-05	0.005702145	0.005178683	0.017106436	0.054581178	0.541174358	0.029812798	0.02906193	0.039924813	0.089438394	39.37189141	29.9428468	0.115972624	0.091363478	1.550139768	0.868025384	25.52186035	262.4794752	625.4632372	2786.606592	3954.09441	251.1236004	592.2999729	2864.610401	3992.570389	1925.151091	0.003249905	1247.14893	27.44393414	1054.73972	16.59177109	-11.07913705	15.26154654	11.71287903	7.630657106	83.22043252	42.89573893	48.44677853	32.96553516	2	2
40000024\0_9.mp3	207.1485981	206.9334208	3.106232022	0.007863338	3.80E-05	0.004752695	0.004362436	0.014258085	0.063203268	0.687773236	0.035518847	0.0346431	0.042598926	0.10655654	41.21599421	29.8134161	0.136295056	0.101029117	1.824293335	-0.242321411	24.86038046	284.7338149	674.8848632	2530.740886	3715.278603	260.0033945	545.8727701	2564.411969	3750.592154	1780.220072	-0.371838462	1163.529587	28.78318284	975.5673006	17.93828062	-12.56902344	15.41403306	12.13125702	7.476063464	114.8518503	57.00066633	65.23997392	34.88551986	2	2
40000025\0_1.mp3	163.4521865	165.6724063	12.44214	0.003879036	2.38E-05	0.002183795	0.002175694	0.006551385	0.081406409	0.775743224	0.042729671	0.055532725	0.066109565	0.128189014	43.17295332	19.28349039	0.042972004	0.033235382	2.100466008	-2.826939094	15.66032583	711.5873018	1402.44277	2058.567311	3043.289224	730.8512049	1433.391473	2051.553358	3015.545391	1807.835357	-0.066006912	761.5647288	17.98056834	866.6097656	20.19363351	-1.919438866	12.81251889	-5.546378627	2.67020585	37.27936835	24.94799693	32.20746493	37.7103765	2	2
40000025\0_2.mp3	176.7027883	177.4607536	5.303657131	0.002873891	1.62E-05	0.001612634	0.001466723	0.004837903	0.034279299	0.306870726	0.017834184	0.019380345	0.029756607	0.053502553	33.96618946	15.40692094	0.047546307	0.02522518	-1.821917764	-0.046275056	19.78652883	729.0601788	1351.393732	2374.86836	3074.494061	734.7899011	1346.082703	2375.038734	3066.107382	1880.50468	0.161772191	777.105827	17.45160449	907.4043657	19.28577893	1.616460324	12.38870041	-6.178511344	0.999956518	24.03498742	18.97596125	26.6598808	32.58242403	2	2
40000025\0_3.mp3	175.2930185	175.625216	2.091074061	0.002118812	1.21E-05	0.00116672	0.001201054	0.00350016	0.032710578	0.296205806	0.015827095	0.019094285	0.032138258	0.047481284	55.52084942	15.20358871	0.037738149	0.020141374	-2.121785417	-0.199799294	19.74729444	729.7548497	1311.182918	2171.171733	3115.06802	726.2623522	1304.623284	2198.117434	3090.07688	1829.769987	0.019465448	787.9381758	17.9734118	887.1727983	19.72558225	2.134085086	12.21969286	-4.563088192	1.233075347	31.38713402	27.16725231	35.22130255	35.45703538	2	2
40000025\0_4.mp3	186.8519447	186.8222993	2.60015245	0.003901992	2.09E-05	0.002382027	0.001835493	0.007146081	0.042637827	0.381730465	0.024417663	0.027194267	0.028846504	0.073252988	24.31641477	16.26659062	0.055374239	0.036719682	-0.870977816	-0.258356174	23.80378006	361.121176	2035.865977	2752.982545	3614.035216	361.3775282	2009.590885	2508.165051	3408.42709	2071.890139	0.197404061	1015.683187	18.1721156	1018.808692	17.17692452	-2.073193855	7.374318425	7.765024512	18.18878511	23.92349531	17.14268883	29.78593575	37.69648375	2	2
40000025\0_5.mp3	188.0463668	188.3392035	2.808378418	0.003505832	1.86E-05	0.002111494	0.001794083	0.006334483	0.041919791	0.378159969	0.023520902	0.026379054	0.028779901	0.070562707	48.98125859	16.31363828	0.055491933	0.033040311	-1.045013651	-0.316197528	24.35134441	370.231846	2106.59593	2474.502438	3290.379186	370.9227876	2098.655729	2461.605626	3278.043544	2052.306922	0.136589402	969.0402523	18.13892503	998.1243552	17.53288547	-0.487106263	7.953758851	4.77236863	15.60804159	22.88748621	19.46971286	28.85653011	36.05934919	2	2
40000025\0_6.mp3	191.9483255	191.5206561	3.013350509	0.003104535	1.62E-05	0.001804556	0.001669158	0.005413668	0.043926642	0.389767672	0.024837574	0.027160483	0.030516294	0.074512723	27.24668608	22.03607337	0.065421913	0.043262306	-1.026508369	-0.581482285	24.58490838	382.4951898	2158.481094	2478.624426	3242.122537	383.0360906	2163.012636	2478.685467	3235.963559	2065.174438	0.170093355	950.9758227	17.88950956	998.0296725	17.5345488	-1.121090603	7.573885835	4.4302249	15.29440911	26.26388351	19.50392465	26.43195136	41.15996895	2	2
40000025\0_7.mp3	194.5321264	194.7558504	8.537998461	0.004837611	2.48E-05	0.002506255	0.002133053	0.007518764	0.056782917	0.530652745	0.031798723	0.034326387	0.04027069	0.095396168	32.04765248	22.57067559	0.085152519	0.054100323	0.298318781	-0.97786937	23.49509865	397.5797997	846.0357263	2667.73342	3471.097808	399.2031349	815.5386919	2682.297788	3510.00331	1851.760731	-0.101995947	1036.933392	21.966687	972.0793172	18.00264617	-7.134050698	15.62136861	5.214906901	4.221299376	61.20871999	50.59381639	31.48568195	51.0375163	2	2
40000025\0_8.mp3	196.7711008	197.2465409	8.381714104	0.003079179	1.56E-05	0.001790375	0.001580679	0.005371124	0.04922237	0.437977233	0.028573455	0.029442495	0.032519411	0.085720366	23.302696	17.26872972	0.042759107	0.027299879	-0.671367668	-0.92659059	24.38327767	399.4796307	804.728273	2598.986903	3440.530009	398.304542	801.0703631	2615.048523	3546.615877	1840.259826	-0.134241154	1049.437112	22.18421183	969.1206996	18.05760625	-6.239036873	14.65574503	8.115590637	1.081348231	42.9283698	29.25283904	30.09812257	34.38803701	2	2
40000025\0_9.mp3	198.4620663	198.1601227	2.849504377	0.003168745	1.60E-05	0.001768201	0.001840486	0.005304603	0.053543763	0.491087158	0.030563305	0.033093867	0.036750273	0.091689914	27.08090461	22.85932709	0.054601832	0.041637272	-0.285748675	-1.197936889	23.3037267	414.4517229	838.722903	2581.555821	3296.822349	407.7859462	817.4482232	2641.656664	3371.9524	1809.710808	-0.204932723	988.0554847	22.07389723	944.5733508	18.52688305	-5.514972786	14.16379062	8.076687503	-0.107891124	32.57448418	21.62063034	26.63294499	35.76677009	2	2
40000026\0_1.mp3	171.2459229	165.6724063	3.78585759	0.008459575	4.94E-05	0.004630624	0.004906001	0.013891872	0.047553386	0.475125454	0.023137826	0.028046543	0.039081323	0.069413479	43.17295332	19.28349039	0.042972004	0.033235382	0.768746991	0.992651726	20.02715642	471.4383253	1177.614342	2457.712942	2959.0981	431.061475	1151.659648	2501.964484	2976.910265	1765.398968	-0.367540668	848.6162635	20.28830117	886.5293975	19.73989813	-1.919438866	12.81251889	-5.546378627	2.67020585	37.27936835	24.94799693	32.20746493	37.7103765	1	3
40000026\0_2.mp3	179.9527698	177.4607536	2.902583462	0.006709623	3.73E-05	0.003734247	0.004101829	0.011202741	0.053597459	0.482438397	0.027345796	0.03183549	0.044108217	0.082037387	33.96618946	15.40692094	0.047546307	0.02522518	0.707011219	0.063294651	20.11856733	411.0506783	1171.99193	2566.376685	3360.679103	350.3917747	1166.213649	2567.005087	3378.660755	1865.567817	-0.183249314	1009.422993	20.66311992	960.3496058	18.22253052	1.616460324	12.38870041	-6.178511344	0.999956518	24.03498742	18.97596125	26.6598808	32.58242403	1	3
40000026\0_3.mp3	179.3534923	175.625216	2.234294853	0.005919148	3.30E-05	0.003071989	0.003867872	0.009215966	0.051147819	0.467628094	0.026479916	0.032032869	0.040371435	0.079439749	55.52084942	15.20358871	0.037738149	0.020141374	0.320824099	-0.100676805	19.2037718	586.3509608	1168.343383	2538.827627	3478.997838	638.7714157	1166.419516	2539.990945	3459.408921	1951.147699	0.298619608	940.2125018	17.7831865	977.4725508	17.90331604	2.134085086	12.21969286	-4.563088192	1.233075347	31.38713402	27.16725231	35.22130255	35.45703538	1	3
40000026\0_4.mp3	185.2629536	186.8222993	2.526344933	0.003168987	1.71E-05	0.001624927	0.002013786	0.00487478	0.024928183	0.241418495	0.012968889	0.015178636	0.019473618	0.038906666	24.31641477	16.26659062	0.055374239	0.036719682	-2.383395207	0.628482881	28.56277591	342.1269589	2093.913241	2898.374489	4062.425749	348.0640423	2189.532705	2744.760289	4032.736099	2328.773284	0.826411416	1228.224019	17.06389297	1163.562293	15.04001987	-2.073193855	7.374318425	7.765024512	18.18878511	23.92349531	17.14268883	29.78593575	37.69648375	1	3
40000026\0_5.mp3	191.6044803	188.3392035	2.713794227	0.003429787	1.79E-05	0.001777789	0.002069585	0.005333366	0.032217736	0.298768676	0.016700414	0.018947955	0.027362274	0.050101242	48.98125859	16.31363828	0.055491933	0.033040311	-1.796819109	0.236088061	26.71797041	356.1479085	2160.690849	3122.010741	4023.786646	358.9134466	2155.610578	3000.950522	4016.06929	2382.885959	0.99867047	1219.051948	16.59665152	1189.118639	14.71678219	-0.487106263	7.953758851	4.77236863	15.60804159	22.88748621	19.46971286	28.85653011	36.05934919	1	3
40000026\0_6.mp3	191.1113564	191.5206561	7.12519843	0.004202886	2.20E-05	0.002091558	0.002383189	0.006274675	0.035076834	0.322412353	0.01764486	0.020043375	0.031369134	0.05293458	27.24668608	22.03607337	0.065421913	0.043262306	-1.424201187	0.275636663	26.01433764	350.6728966	2160.600126	3275.359096	4036.987985	353.3334224	2155.697926	3192.006951	3988.035408	2422.268427	1.107472248	1211.567329	16.50143134	1207.064519	14.49798227	-1.121090603	7.573885835	4.4302249	15.29440911	26.26388351	19.50392465	26.43195136	41.15996895	1	3
40000026\0_7.mp3	187.7459631	194.7558504	5.312729368	0.00343439	1.83E-05	0.00177126	0.002044275	0.005313779	0.029427476	0.268825772	0.014989078	0.017504977	0.025067878	0.044967233	32.04765248	22.57067559	0.085152519	0.054100323	-2.012416584	0.422192834	28.1776758	339.8376328	858.0383113	2516.778194	3985.919335	342.6614011	861.8949429	2503.475921	4032.466375	1935.12466	0.038897621	1229.934991	22.16411939	1039.833106	16.82962381	-7.134050698	15.62136861	5.214906901	4.221299376	61.20871999	50.59381639	31.48568195	51.0375163	1	3
40000026\0_8.mp3	190.1878215	197.2465409	2.148524743	0.004366724	2.30E-05	0.002348068	0.002799738	0.007044203	0.036997044	0.33755835	0.019537041	0.022102557	0.029076816	0.058611122	23.302696	17.26872972	0.042759107	0.027299879	-1.163033565	0.290993377	26.86533648	338.1868368	867.3537521	2510.517092	3963.002869	339.576189	873.5096157	2490.486187	3937.57756	1910.287388	-0.030542686	1199.33379	22.2351749	1023.228069	17.10273646	-6.239036873	14.65574503	8.115590637	1.081348231	42.9283698	29.25283904	30.09812257	34.38803701	1	3
40000026\0_9.mp3	189.6354302	198.1601227	5.337208174	0.005521327	2.91E-05	0.003163436	0.0035012	0.009490307	0.043308707	0.404093432	0.023715689	0.026806204	0.03147314	0.071147066	27.08090461	22.85932709	0.054601832	0.041637272	-0.302870959	0.291868405	26.26284826	301.6560193	842.1164185	2511.44065	3986.952023	304.9685569	836.0447955	2483.098575	3954.428923	1894.635213	-0.096055663	1216.486789	23.29934976	1021.657102	17.12903475	-5.514972786	14.16379062	8.076687503	-0.107891124	32.57448418	21.62063034	26.63294499	35.76677009	1	3
40000027\0_1.mp3	148.877679	149.0538183	3.235670944	0.001957629	1.32E-05	0.00090305	0.001009446	0.002709151	0.03493903	0.365758017	0.017710419	0.023136006	0.029757796	0.053131256	15.62058356	12.91826126	0.048584066	0.03519133	-1.947539557	-0.504103848	21.77768035	520.5001054	1140.091453	2188.874088	2990.4875	501.2033908	1145.205366	2189.120289	2957.153066	1698.170528	-0.495592166	818.6498917	20.2693303	847.2021999	20.65622587	-2.726172463	17.55889707	-2.330121117	0.446765948	29.20773557	33.19035818	37.94284734	32.21363038	1	2
40000027\0_2.mp3	133.9074675	133.2528756	5.395566169	0.00324988	2.43E-05	0.001676574	0.001665305	0.005029722	0.048237066	0.488279486	0.024129013	0.027213187	0.045874639	0.072387038	24.82507274	11.96299457	0.070681876	0.046734764	-0.606714189	-0.857289463	20.45193484	614.2881383	1201.475212	2234.169334	3492.400988	631.9907366	1205.06506	2244.251421	3584.137685	1916.361226	0.176013242	984.0489828	18.05290848	965.6525432	18.12246043	-8.309928424	19.30144113	-0.998841579	-1.617048407	56.99214556	55.51117271	50.05314711	38.01869193	1	2
40000027\0_3.mp3	128.0701674	127.2353895	3.673504908	0.002724912	2.13E-05	0.001391477	0.001560894	0.00417443	0.041589739	0.384408039	0.022327988	0.024061657	0.035486439	0.066983963	20.04012497	14.64372855	0.049981694	0.038465377	-1.250013844	-0.552884083	20.63898591	581.2597214	1148.809089	2196.814012	3581.317044	590.4531802	1142.407381	2196.360201	3619.251524	1887.118072	0.07115595	1009.599448	18.65990661	960.3389761	18.22273222	-8.986433588	19.70846498	-0.424562943	-1.363303704	63.10595395	63.8958534	48.63366911	33.7515564	1	2
40000027\0_4.mp3	127.4703643	127.8985581	4.438105402	0.006997743	5.49E-05	0.003927553	0.003511425	0.011782659	0.037498807	0.45356579	0.019228948	0.021050414	0.034435835	0.057686843	25.80854181	15.24355653	0.079089221	0.066446945	-0.137451891	1.084361556	24.29764525	287.9573559	1931.529821	2644.490241	3674.289169	286.3956797	1947.660046	2638.700003	3659.696122	2133.112963	0.305612054	1124.433481	19.33658616	1070.017826	16.35486772	-10.19571393	13.85363285	7.599804841	11.45885096	76.90293766	37.22562974	30.16306692	57.8347936	1	2
40000027\0_5.mp3	121.6773784	120.9994089	2.8636665	0.007220909	5.93E-05	0.004177181	0.003782607	0.012531543	0.060067752	0.683984627	0.030096602	0.031954425	0.053691657	0.090289805	23.29664181	14.04314638	0.109536424	0.076725401	1.575961845	-0.141419664	21.92040486	287.1980028	1904.060703	2650.579376	3661.570817	286.3951827	1928.212809	2668.349876	3646.3208	2132.319667	0.309156383	1119.975206	19.33987184	1069.929252	16.35622165	-13.60870709	14.11674237	6.878678351	10.64272234	93.33795215	50.54652139	38.41931483	55.65723495	1	2
40000027\0_6.mp3	122.5376557	122.0523438	3.460900314	0.004779758	3.90E-05	0.002776819	0.002679541	0.008330456	0.04427298	0.518093504	0.022568594	0.024833255	0.039471245	0.067705781	14.10625785	10.70718185	0.090183383	0.072965221	-0.265955375	-0.014923526	23.68331987	316.8045771	1856.64132	2577.072216	3635.256174	317.5317867	1830.853399	2588.045444	3648.068471	2096.124775	0.257285926	1110.178895	18.89705708	1054.447583	16.59636788	-12.29306447	14.61256259	8.469494666	9.060026693	82.38789351	43.84799084	32.15939985	39.93783461	1	2
40000027\0_7.mp3	118.7864805	118.0992661	2.327058476	0.005404855	4.55E-05	0.003036195	0.003034034	0.009108584	0.056206909	0.598422837	0.025275597	0.031277849	0.06036385	0.075826791	14.84034815	13.37081149	0.074397994	0.062752329	0.729775182	-0.526117669	21.705291	285.5814484	879.6947514	2306.032756	3749.02013	293.1440387	880.2963065	2263.817935	3799.165944	1809.106056	-0.349013915	1168.673968	23.77900779	972.5543868	17.99385231	-16.38764469	17.80219184	9.400924825	4.008696787	63.77076066	47.23979943	32.5867132	39.88523375	1	2
40000027\0_8.mp3	121.6238346	120.406788	3.989083914	0.003722458	3.06E-05	0.002018312	0.002006872	0.006054936	0.042629883	0.40869434	0.021582545	0.024503002	0.040038568	0.064747635	13.96313425	10.80035377	0.081231926	0.058781146	-0.845914053	-0.264486495	23.34915921	287.4380569	853.19635	2282.354163	3658.86548	289.0257061	840.5232206	2246.072873	3752.392795	1782.003649	-0.416161025	1154.455696	24.3265077	959.7073642	18.23472514	-14.73210445	18.85990022	10.38013201	2.560678841	120.4867084	91.38527264	37.97896188	60.42192914	1	2
40000027\0_9.mp3	124.4965431	123.827636	4.446388726	0.00292024	2.35E-05	0.001596222	0.001625031	0.004788666	0.034732836	0.388203171	0.018124807	0.019200463	0.03019513	0.05437442	17.90473002	10.51108722	0.081107281	0.057136873	-1.616298986	-0.063987344	25.01445576	298.686073	867.6196156	2215.767312	3511.417728	300.7650743	860.2325055	2207.179537	3708.877387	1769.263626	-0.444270759	1136.037438	23.98589693	949.511952	18.43052103	-11.21934623	18.5818679	9.320899408	2.38324759	141.7405622	107.8954774	35.91062774	74.045376	1	2
40000028\0_1.mp3	123.3475333	123.2567509	2.722332025	0.006903369	5.60E-05	0.004049312	0.003383169	0.012147935	0.061528819	0.558645245	0.033540243	0.034191973	0.051974024	0.100620728	21.03798817	17.28746768	0.049584365	0.036626232	1.480949761	-0.309592275	14.71219442	754.1256287	1249.703008	2164.531009	3099.947627	746.3744127	1252.177853	2185.130951	3173.892354	1839.393893	0.071234657	809.172647	18.00164218	896.3287906	19.52408556	-3.255019647	15.24746155	-3.343373517	-3.288480421	37.91928034	32.49146874	32.56361858	38.73402821	2	2
40000028\0_2.mp3	129.1084627	128.788163	2.55575724	0.005281304	4.09E-05	0.003087931	0.002702217	0.009263793	0.063865599	0.604454307	0.035431872	0.037314011	0.052015102	0.106295617	27.69480308	14.85673144	0.039971944	0.02902961	1.221534522	-1.090852395	15.29222046	711.2687575	1209.638693	2298.878286	3126.955977	708.670914	1201.246646	2325.472389	3236.414596	1867.951136	0.128665977	842.5812273	17.98450017	918.9208326	19.04407799	-3.866421375	15.50099564	-2.804855507	-1.839699789	43.2228599	31.55918304	36.07135107	39.86188222	2	2
40000028\0_3.mp3	137.7757131	137.6336592	2.685772426	0.003575573	2.59E-05	0.002046695	0.001751298	0.006140086	0.042496105	0.371987704	0.023436283	0.024789356	0.035359225	0.070308849	30.40381955	16.0014156	0.040381015	0.025856826	-0.945607536	-0.316831948	17.40098583	675.8731292	1186.302358	2264.233613	3134.406351	656.2486877	1183.154065	2322.757243	3213.877479	1844.009369	0.022368022	852.5429303	18.35329229	912.3009393	19.18226678	-2.145577878	15.26477327	-3.777950873	-2.503532208	37.85184823	30.83052148	28.79293831	35.34538659	2	2
40000028\0_4.mp3	154.9505787	155.6080533	4.111917607	0.003023919	1.95E-05	0.001631554	0.001573607	0.004894662	0.035280144	0.316706444	0.018001042	0.024256358	0.027256244	0.054003126	19.68254635	17.75468226	0.057527298	0.040522589	-1.673599072	-0.073156441	21.6657619	327.3915877	1894.194605	2488.739085	3145.984119	326.6478748	1908.51295	2429.988426	2791.367566	1864.129204	-0.353419061	821.5732305	20.12206741	898.6119481	19.47447954	-4.548324512	11.19630238	1.408393983	15.39039752	50.8208967	39.56164454	36.84023009	55.49085271	2	2
40000028\0_5.mp3	161.7574183	162.5443415	3.647260565	0.002561737	1.58E-05	0.00126344	0.001325904	0.003790321	0.032776971	0.292335026	0.017183434	0.021846605	0.025889823	0.051550303	18.84190011	14.17725838	0.039738116	0.02242518	-2.006574574	-0.11182044	22.82569402	349.9526832	1913.234391	2471.209858	2971.545783	349.3160695	2079.642984	2421.889886	2711.394111	1890.560763	-0.296684428	787.3593472	19.58139171	897.0822197	19.50768794	-3.885939658	12.61538198	-0.016221698	18.14989157	32.34363417	28.49222064	33.14384846	43.66201497	2	2
40000028\0_6.mp3	166.6345881	167.1140849	3.556263134	0.002621403	1.57E-05	0.001502575	0.001336553	0.004507725	0.039644166	0.357952058	0.019733102	0.02592403	0.032552887	0.059199305	20.4602831	14.45009091	0.090903291	0.063605445	-1.485896313	-0.458680806	22.18857772	352.9113664	2162.467488	2511.38301	3006.361974	349.9624261	2243.40285	2497.605086	2926.036213	2004.251644	-0.029620728	858.6912623	18.78829865	953.5821405	18.35185377	-3.721975399	11.23843823	-0.347341454	16.27172638	32.44783071	28.6420751	33.62639661	40.89867327	2	2
40000028\0_7.mp3	166.251273	167.0175839	3.520207633	0.003888489	2.34E-05	0.002272545	0.001882707	0.006817635	0.046903141	0.434476384	0.022412515	0.02838193	0.040992699	0.067237544	20.53540262	14.64334589	0.106289178	0.069545945	-0.636915485	-0.467668147	23.20852262	369.4624172	865.2164374	2559.793667	3482.905259	362.6292528	861.6237575	2587.901958	3570.171419	1845.581597	-0.166245732	1069.180722	22.16417164	973.2907201	17.98023924	-11.33038979	18.03798901	8.424908773	0.893910269	65.86192453	53.49641914	31.56541127	36.43778591	2	2
40000028\0_8.mp3	165.4123548	165.4811245	2.503985912	0.002959488	1.79E-05	0.001668527	0.00161067	0.005005582	0.04566965	0.412656322	0.02326497	0.029090754	0.038462358	0.06979491	25.60283911	14.50863609	0.080232027	0.0466311	-0.922982264	-0.740790139	23.96643219	360.3079228	811.9131528	2480.999489	3560.999991	355.2416551	811.6703859	2564.941387	3547.382831	1819.809065	-0.231488665	1064.047059	22.82375125	963.0152277	18.17209063	-12.13663687	17.74316716	10.02645459	2.732047436	60.62560093	45.31095565	28.65684098	37.95427924	2	2
40000028\0_9.mp3	171.3080127	172.209731	2.653663981	0.002630868	1.54E-05	0.00145772	0.001473615	0.00437316	0.039855255	0.378619169	0.019991475	0.02508108	0.03200515	0.059974425	23.1512887	19.89446595	0.095159351	0.066835434	-1.4631686	-0.467543559	25.16942705	346.8057824	798.1199155	2594.680653	3355.979104	344.8554919	796.4632896	2630.677307	3341.571172	1778.391815	-0.339802898	998.9052268	23.32288753	935.2054786	18.71246523	-7.358156985	15.53233414	9.199431431	5.708641865	66.24211107	43.01504499	32.51486651	37.59198792	2	2
40000029\0_1.mp3	173.1886267	185.4246869	31.63581617	0.003621061	2.09E-05	0.00174564	0.001754552	0.005236921	0.044580775	0.437457151	0.021996424	0.025120919	0.040495423	0.065989271	41.69756701	21.64498973	0.046604261	0.035463496	-0.914758337	-0.549351851	19.91349416	767.935476	1324.737552	2403.15998	3533.466639	775.307588	1375.937375	2831.596068	3693.469764	2169.077699	0.963751469	972.7207253	15.59942976	1069.41401	16.36410206	-2.152230161	14.97844011	-3.132399118	-2.223031901	30.29703727	25.27755373	28.35604339	38.88528208	2	3
40000029\0_2.mp3	187.4188889	188.1217511	11.21201563	0.003363662	1.80E-05	0.001763195	0.001574417	0.005289586	0.043395113	0.404335628	0.022077663	0.027043334	0.039851677	0.066232989	80.12649629	21.65749237	0.037842633	0.022858038	-0.998296051	-0.593684578	21.76543311	667.7713916	1126.593022	2172.746149	3351.048214	731.7519914	1310.19365	1952.928882	3057.443614	1763.079534	-0.16408824	775.2305407	18.60703372	853.0733963	20.51406136	-5.454061639	17.44834888	-1.510261817	-3.435611706	30.99529394	27.37359873	33.21469505	47.38069882	2	3
40000029\0_3.mp3	187.7731151	188.3392035	11.16561199	0.00268195	1.43E-05	0.001372206	0.001512713	0.004116617	0.052095566	0.472263912	0.028006811	0.032918064	0.04011265	0.084020432	36.0281692	21.58256314	0.039067246	0.02736981	-0.565242448	-1.291270394	20.71786446	619.0509091	1141.022271	2180.917053	3224.362813	692.0003956	1181.749371	1703.121062	3050.880314	1656.937786	-0.466066222	786.2933061	20.15540968	812.119429	21.54855478	-7.671436416	18.40505666	0.768022398	-6.018339578	31.89170322	30.1205831	37.07228657	51.87270526	2	3
40000029\0_4.mp3	203.485857	204.3204112	10.38908175	0.003619434	1.78E-05	0.00204308	0.00210703	0.006129241	0.030141056	0.31958047	0.016411707	0.017259739	0.022017208	0.049235121	36.812287	23.59039446	0.061828179	0.033356093	-1.848986681	0.433004267	27.26400869	381.7060374	2042.298498	3046.758905	3711.545137	405.9801462	2326.646136	2911.424949	3561.394062	2301.361323	0.795781271	1051.804639	16.26511001	1116.019089	15.68073537	-9.083682972	11.24754632	12.67244315	9.067462566	81.2271157	19.30248805	85.90757184	72.06344421	2	3
40000029\0_5.mp3	204.5492952	204.4384653	3.931791503	0.004288849	2.10E-05	0.002357037	0.002426427	0.007071111	0.030757489	0.327465926	0.016462469	0.016809748	0.022182516	0.049387407	55.56735811	23.73390684	0.071703454	0.032953585	-1.664807377	0.613958171	27.372173	381.4054444	2020.321526	3078.442972	3672.054556	404.6162488	2153.77876	2953.136579	3634.827204	2286.589698	0.791072469	1076.736985	16.36973425	1120.843473	15.61324166	-9.580626062	11.72495587	12.51657563	9.118896821	83.92936585	23.30868801	80.13894458	65.24393576	2	3
40000029\0_6.mp3	203.0013441	203.9666575	11.19266793	0.004656791	2.29E-05	0.002641001	0.002608649	0.007923004	0.03406243	0.355575106	0.017746914	0.019158553	0.025494387	0.053240743	72.53006773	23.54955082	0.086357586	0.054201145	-1.313698403	0.545414139	26.4129396	388.2715234	1946.119365	3063.228287	3694.213893	404.8704694	1784.714027	2839.64644	3586.290926	2153.880466	0.510970536	1060.473486	17.20146587	1072.887648	16.31112076	-10.13086731	11.72538543	13.72128836	8.603413449	84.12074715	21.36872254	92.44359747	69.24562303	2	3
40000029\0_7.mp3	202.0274165	201.8569602	5.121910597	0.004196154	2.08E-05	0.002340035	0.002383728	0.007020104	0.038339868	0.374818042	0.019834747	0.020660461	0.028877736	0.059504241	63.59560911	29.07362879	0.083907344	0.050012579	-1.195633549	0.169655364	26.44706037	391.9473536	949.7188429	1961.464885	3550.388811	399.3874366	903.5261025	1372.289539	3255.5039	1482.676745	-1.152746215	952.0388212	25.41417764	779.998589	22.43593802	-13.55301991	16.63741687	9.334565635	1.195014982	132.861011	97.49639919	55.30877718	94.83094062	2	3
40000029\0_8.mp3	203.4564197	203.2609864	10.17922583	0.003150493	1.55E-05	0.001792832	0.00173959	0.005378497	0.035962443	0.359694662	0.019420264	0.01913004	0.025838492	0.058260793	54.6840312	23.45452378	0.08387436	0.045414938	-1.637118765	-0.036964724	27.18745439	384.155836	980.4272176	2089.750772	3608.865397	397.6692485	1019.516086	2074.359165	3418.508776	1727.513319	-0.500401955	1006.946509	21.68968489	898.9898753	19.46629265	-12.83212633	16.65339127	9.651376405	1.052201043	128.0496431	92.65791686	62.54384637	110.0866021	2	3
40000029\0_9.mp3	204.7017824	204.6747784	2.420178388	0.003926012	1.92E-05	0.002349153	0.002076487	0.00704746	0.029782758	0.297713491	0.015951	0.016356631	0.021448482	0.047853001	57.10020768	23.46807556	0.062294551	0.031611596	-1.841082309	0.608730902	27.60943318	376.220507	916.4691788	1919.326689	3494.283757	392.6711011	882.4051255	1593.412052	3337.405689	1551.473492	-0.963738377	981.5781958	24.46022535	818.3044418	21.38568374	-12.75923236	17.31130469	9.349172751	1.213009723	136.0231854	105.5437158	46.14880366	101.0978501	2	3
40000030\0_1.mp3	141.6011683	140.9727901	4.327392504	0.00470685	3.33E-05	0.002251835	0.002718744	0.006755504	0.0590363	0.669042317	0.029162196	0.038203782	0.054238644	0.087486587	40.95954653	24.19701544	0.044068753	0.031001074	0.748995077	-1.22755134	16.31129255	570.0829144	1042.216286	2059.26596	3357.117009	575.342242	1042.158175	2089.548787	3288.99735	1749.011639	-0.28540992	904.5517028	19.98917138	885.0605275	19.77265899	-12.97832119	20.39953675	-0.415900267	-6.023827276	53.72959009	45.17038407	45.70642325	43.08952388	1	3
40000030\0_2.mp3	139.2498828	139.2328853	4.6641562	0.007197566	5.17E-05	0.003638227	0.004379379	0.01091468	0.071870143	0.764115683	0.036906562	0.046368604	0.063725338	0.110719686	57.57254183	27.72891963	0.033684853	0.022378283	2.476737265	-1.161349991	15.552308	537.7375092	1059.910822	2043.148285	3209.826347	539.0408162	1061.986177	2067.428581	3238.863718	1726.829823	-0.380651017	899.9409673	20.25571981	874.6235304	20.00860872	-14.17489258	19.57015788	0.93463823	-5.067757153	56.02595848	43.08405199	45.91231259	48.28685933	1	3
40000030\0_3.mp3	140.2292454	140.6880703	8.69723576	0.004901809	3.50E-05	0.00248223	0.002436474	0.007446689	0.055023691	0.529574045	0.027947635	0.035322437	0.048851741	0.083842905	46.2504487	16.76302987	0.0570345	0.040555395	0.359508734	-0.80872985	17.63924022	564.8740854	1023.237937	2003.648503	3489.94033	565.7761454	1023.077012	1998.757675	3479.414422	1766.756314	-0.25148911	971.212759	20.15387658	904.397536	19.34989792	-6.053518682	18.5088693	-0.196056829	-4.150997909	50.25831648	43.79439026	41.66564732	44.11871045	1	3
40000030\0_4.mp3	142.619476	143.893358	10.80360112	0.007301285	5.12E-05	0.004170354	0.003790806	0.012511063	0.054071362	0.547814011	0.027390007	0.029632932	0.039640355	0.082170022	120.5683914	17.40958257	0.082403546	0.047628881	0.889959569	0.331558025	20.17578649	335.0106603	1938.982475	2706.701883	3401.683146	331.3747013	1936.561167	2713.926728	3412.120957	2098.495889	0.265413985	1026.915419	18.50784354	1037.989013	16.85952335	-6.590531456	11.15030901	2.580711099	12.43574201	39.4882758	25.46755477	36.03317105	43.63019478	1	3
40000030\0_5.mp3	142.4508847	142.6520026	12.7656201	0.023236253	0.00016313	0.014594331	0.010386362	0.043782992	0.106945538	1.038734486	0.061694697	0.055011549	0.063078885	0.185084091	176.6697048	20.80905416	0.059588965	0.039324188	9.423354495	2.635869809	15.35171525	318.7634215	1924.134255	2621.295327	3377.680709	316.091338	1925.244726	2698.305074	3409.903669	2087.386202	0.2239339	1031.270777	18.87319216	1034.587537	16.91495342	-11.50069246	12.71730496	3.389830709	12.24449587	44.47600905	27.72544572	41.39833219	44.55549327	1	3
40000030\0_6.mp3	141.1466589	144.0180921	16.16068337	0.008269524	5.86E-05	0.004511981	0.005121389	0.013535943	0.07225788	0.698289058	0.036823074	0.044205099	0.052395267	0.110469222	75.90935259	20.54628864	0.075714813	0.050046298	2.577100338	-0.457638215	20.1944066	344.264459	1898.959815	2634.481557	3300.893346	341.8446749	1919.165648	2689.334522	3355.06963	2076.353619	0.219806094	1004.408319	18.44953979	1024.559563	17.08051014	-7.412969412	12.42750569	2.947987157	11.28823063	43.6107634	26.73475189	41.8715803	44.31041567	1	3
40000030\0_7.mp3	143.0124789	144.5598252	12.67190707	0.012730626	8.90E-05	0.007617552	0.006049404	0.022852657	0.057296434	0.601020855	0.029097119	0.031699677	0.044161451	0.087291357	166.3510559	20.76102708	0.131529432	0.076361225	2.801696464	1.930421276	20.58149508	402.0739393	800.0961783	2127.502158	3078.488359	408.466805	791.7058985	2121.547667	3059.368261	1595.272158	-0.784372561	883.6338186	23.80500801	828.7357301	21.11650236	-12.64459009	18.1877192	7.141885918	2.223813376	92.81925889	75.39402919	44.72597207	45.71871003	1	3
40000030\0_8.mp3	145.7583082	145.5653183	5.649251848	0.017650509	0.000120996	0.011339632	0.008141243	0.034018895	0.077694503	0.762421818	0.047155489	0.039925523	0.050558187	0.141466466	84.72533462	16.7098588	0.097158713	0.067865666	5.923415529	2.409097341	16.6315976	401.9778059	877.9961541	2115.081359	2965.341814	410.6890694	885.6957129	2118.211858	2917.478716	1583.018839	-0.831073093	835.5965489	23.14793564	811.4568217	21.56615057	-9.754555618	17.93182071	5.841468469	2.623188051	92.21846064	81.99235063	53.8491795	41.52590351	1	3
40000030\0_9.mp3	145.8228256	145.9020344	9.097929576	0.019721441	0.000135176	0.012584702	0.008629107	0.037754106	0.071185648	0.668151775	0.040739007	0.040728649	0.050563682	0.122217021	80.20119762	21.12392344	0.107269681	0.060829139	5.995583619	3.458144832	15.58217319	407.6420526	853.563758	2137.010148	2938.283769	412.2333059	851.2753235	2130.592581	2880.847705	1568.737229	-0.859105338	822.8714665	23.46430697	804.4037172	21.75524507	-9.487672669	17.59000654	5.498227107	3.533692316	99.52042651	92.02906333	63.86396826	40.76293142	1	3
40000031\0_1.mp3	166.9559325	166.9211386	3.783696273	0.008443464	5.06E-05	0.004457767	0.004957403	0.013373302	0.05518005	0.580287389	0.02633839	0.032759855	0.052029033	0.07901517	231.2730589	52.64816567	0.088714991	0.036053183	1.408859179	0.384646106	17.82684323	637.239631	1469.46041	2354.652393	2940.690928	630.7515036	1344.322537	2358.615972	2912.636611	1811.581656	-0.11098955	760.6283693	18.24424382	877.2679823	19.94829442	-6.854467296	12.69175027	3.231430122	-1.971956897	39.43270721	31.35918461	46.88914203	60.09019947	1	25
40000031\0_2.mp3	171.4210629	172.1102874	3.984657287	0.007226867	4.22E-05	0.004081951	0.004411859	0.012245853	0.047348956	0.471881868	0.02410663	0.029273279	0.039035495	0.072319889	101.0403786	35.28094003	0.091670338	0.060621107	0.522908754	0.59037803	18.10076341	849.4207828	1542.080357	2346.161519	3642.925982	1077.855467	1420.619058	2429.860069	3749.779646	2169.52856	1.206847206	890.641393	15.23381917	1041.368346	16.8048127	-0.510152975	11.75471411	3.535036414	-3.209395972	41.38615895	31.68813134	44.03480298	57.32610495	1	25
40000031\0_3.mp3	182.5515757	182.1339667	8.375281158	0.007687833	4.21E-05	0.004349193	0.004639653	0.013047579	0.035908447	0.394686429	0.019191714	0.022831303	0.028201331	0.057575141	87.56841093	31.56142717	0.075916995	0.041831708	-0.121081131	1.379620546	18.01186526	830.6017312	1502.823779	2389.63472	3780.418934	1004.129338	1360.895234	2438.290591	4100.927047	2226.060552	1.295428012	1032.265903	15.220334	1094.875174	15.98355722	1.05770168	11.55175912	3.444012075	-2.673350254	32.30604821	25.63336328	41.77679598	47.87672205	1	25
40000031\0_4.mp3	188.8720528	185.8536043	14.92266051	0.006178692	3.27E-05	0.003079557	0.003703651	0.009238671	0.028543036	0.314720457	0.011639085	0.014846754	0.030403542	0.034917254	149.1384443	27.14232834	0.10192364	0.047893494	-1.334732592	1.33860902	28.02377965	319.4031328	1610.575728	2573.203914	3572.153999	329.204283	2055.085917	2851.399768	3486.431066	2180.530259	0.461305024	1052.408928	18.06596994	1075.154246	16.2767343	-5.798727712	11.87648501	8.802330881	8.054729891	40.53731616	27.41592271	42.32335713	53.9859787	1	25
40000031\0_5.mp3	188.6970609	188.1217511	4.078270826	0.004048373	2.15E-05	0.002008282	0.002502341	0.006024847	0.023768329	0.21723249	0.010390114	0.013929201	0.028186007	0.031170342	48.95351933	21.73268173	0.090489375	0.056359695	-2.220518608	0.9290347	27.96586593	319.9311391	1761.42908	2710.287996	4169.432969	321.6016873	2072.363304	2863.314482	4601.069071	2464.587136	1.179397648	1426.489128	17.11647136	1263.39875	13.8515255	-3.006307445	11.303106	9.51766214	9.259644835	29.35958941	23.08196841	34.82174085	41.44109195	1	25
40000031\0_6.mp3	189.5248073	188.7748625	2.792368513	0.004014952	2.12E-05	0.001947626	0.002317464	0.005842879	0.023964645	0.219843851	0.010914791	0.013564123	0.02693548	0.032744373	34.14410677	21.75780282	0.095117524	0.051198183	-2.255796019	0.885167083	27.26496167	327.9998684	1433.305036	2448.388442	3509.165072	329.7374914	1264.471696	2351.009702	3010.469766	1738.922164	-0.559218686	893.5774248	21.56265156	879.797368	19.8909438	-2.671625829	11.37069813	8.35493045	9.283286189	27.04926947	20.53037458	32.32754944	37.54393714	1	25
40000031\0_7.mp3	193.0092244	191.2995306	4.575031073	0.004476595	2.32E-05	0.00205959	0.002571839	0.006178769	0.028994943	0.287314933	0.013449018	0.015894761	0.028358895	0.040347054	136.5163941	39.38478662	0.111038414	0.048934397	-1.821177384	0.705415169	26.8462933	357.0814274	875.5524705	2424.582821	2813.139449	363.9924532	875.6359709	2442.469797	2784.695654	1616.698469	-0.763627221	806.9010668	23.48114758	826.0980696	21.18392555	-9.007448826	18.0580031	6.956714749	6.445794258	90.90042135	85.78628008	52.76791303	44.55601418	1	25
40000031\0_8.mp3	192.6264548	191.1890635	3.337030855	0.004616148	2.40E-05	0.002247704	0.002618533	0.006743112	0.029544261	0.279526785	0.014627935	0.017494097	0.027574778	0.043883805	58.07452456	43.54077755	0.094865126	0.053455344	-1.69144421	0.711853307	25.82171564	356.9438431	1115.097155	2188.951454	3108.317188	358.272437	1121.507855	2150.896466	3104.196896	1683.718413	-0.662048031	915.3081529	21.97511281	862.0632524	20.30013453	-6.297128215	18.77038469	5.868196551	1.319801074	60.64430539	56.7657772	35.09832143	51.79731355	1	25
40000031\0_9.mp3	197.8814982	195.9972393	9.677479064	0.005050062	2.55E-05	0.002542903	0.002851371	0.007628709	0.034289959	0.321631139	0.015635246	0.018657364	0.033501298	0.046905738	58.33608754	46.82786983	0.142239511	0.08471415	-1.292875023	0.61935618	26.18762485	353.0976548	1110.521931	2151.68531	3266.321369	359.8696209	1124.862873	2145.626778	3207.849737	1709.552252	-0.595400815	949.3267054	21.78365963	878.9890545	19.9092354	-5.989651981	18.70033361	5.992972467	1.314055296	97.83625494	92.61718705	36.34324095	62.47778955	1	25
40000032\0_1.mp3	205.2755319	204.7930373	2.333308882	0.00298947	1.46E-05	0.001602516	0.001781425	0.004807547	0.028606303	0.294858406	0.015812037	0.016449028	0.020986058	0.047436111	26.74689742	23.51556945	0.05610172	0.034836629	-2.154385384	0.306806219	23.03455271	506.4417892	1058.150843	2833.1089	3383.223949	512.3823689	1048.975032	2845.727505	3409.035716	1954.030155	0.232384346	965.5511157	18.86060008	994.0760714	17.60428654	2.068047271	13.74525098	2.347738839	0.095570162	23.61153906	22.20157277	27.4118379	39.92769456	1	2
40000032\0_2.mp3	226.7792739	227.1008858	3.099168964	0.002652457	1.17E-05	0.001405933	0.001450756	0.004217798	0.027497333	0.261416679	0.014408803	0.014570715	0.022644345	0.043226408	29.97780895	26.05450988	0.107883652	0.081452421	-2.415306334	0.283018385	25.10036892	522.7226556	1145.125411	2865.957179	3519.618132	516.70091	1142.729094	2908.86155	3527.350446	2023.9105	0.402528569	1003.549845	18.07756043	1028.110692	17.02151348	3.080943749	13.91490743	1.467471794	-0.701051045	22.12091782	19.75146974	24.89879412	27.40686114	1	2
40000032\0_3.mp3	228.8434653	229.3419072	3.496004244	0.002868422	1.25E-05	0.001585542	0.001563638	0.004756626	0.030714672	0.307139422	0.015875793	0.016161186	0.024967989	0.047627378	33.28527306	26.20543775	0.105494626	0.083118439	-2.111167055	0.161652042	24.61765755	550.3398932	1136.617381	2749.749753	3366.071165	543.2781834	1145.0493	2754.350893	3394.85252	1959.382724	0.250666805	950.524779	18.23917187	988.4320997	17.70480745	1.97234824	14.75380538	0.330322319	-0.749720232	25.82237236	22.36446902	29.27195391	29.74370798	1	2
40000032\0_4.mp3	234.5567381	234.2961639	4.04929814	0.004153156	1.77E-05	0.002318495	0.002202498	0.006955485	0.055074457	0.531784915	0.029740413	0.030482884	0.042943641	0.089221238	58.92734199	33.72638799	0.104441469	0.066637467	0.018495418	-0.997478513	21.73878688	383.088051	1736.783166	2414.598523	3302.725311	385.7203376	1966.818387	2267.687008	2834.191814	1863.604387	-0.322307242	816.1571588	19.23378556	891.9988866	19.61885857	-2.996956827	9.933473339	1.767664467	7.044503816	29.49678502	22.88894126	31.88549003	40.04740747	1	2
40000032\0_5.mp3	241.036396	239.7725771	6.49814429	0.003012866	1.25E-05	0.001648943	0.001618501	0.004946828	0.027931506	0.351631635	0.01322615	0.014467568	0.023670929	0.03967845	238.9329401	40.63564622	0.07548983	0.034812725	-2.230823178	0.328300173	25.37821491	360.9942458	2084.590998	2711.623354	3590.421545	369.6980498	2135.345322	2735.434794	3670.602643	2227.770202	0.596856192	1100.301531	17.1603729	1098.741107	15.9273189	-2.409054292	8.829360602	3.417796877	7.92477159	51.22995852	31.01144772	45.9281447	47.31428795	1	2
40000032\0_6.mp3	237.8485807	237.9788453	6.562128964	0.003599127	1.51E-05	0.002068199	0.001860126	0.006204596	0.035140815	0.350818387	0.018243481	0.01839916	0.02834283	0.054730444	75.24554794	27.42895278	0.136543635	0.104748755	-1.595408507	0.11698407	24.29078574	398.6141205	2029.482621	2661.470674	3560.992882	415.2692082	2127.855755	2723.824341	3516.135805	2195.771277	0.55729903	1033.622199	16.72217456	1072.164495	16.32212228	0.237642878	9.681262368	3.264796054	6.474737055	26.46698487	19.53560674	29.03675527	32.9457072	1	2
40000032\0_7.mp3	239.2792073	240.1884316	5.270758216	0.004146693	1.73E-05	0.002351661	0.002092431	0.007054984	0.030350705	0.316483718	0.015641153	0.015748317	0.023874333	0.04692346	102.6398153	34.43507407	0.143359296	0.09003312	-1.798944776	0.57299878	27.86511509	419.6344063	948.3032081	2779.723984	3406.602091	437.7035105	950.6382032	2802.703538	3310.588859	1875.408528	-0.022491419	957.6284495	20.42872446	963.7442339	18.1583447	-6.49904576	15.57133539	9.775436148	0.13230817	73.00405203	36.49990151	65.06674554	38.80579419	1	2
40000032\0_8.mp3	243.6939489	244.5280555	5.056326708	0.003665199	1.50E-05	0.0020109	0.002008255	0.006032699	0.023381381	0.225291298	0.012125507	0.013022358	0.016891847	0.036376522	108.4215694	29.81396424	0.091042055	0.047611395	-2.450233406	0.878654191	29.13428324	378.9295269	954.9123649	2674.749951	3974.953877	371.1844806	961.7497762	2691.905631	4087.78109	2028.155244	0.298004848	1238.865536	20.52582292	1079.295943	16.21427387	-5.008726735	13.91006016	11.38501585	-0.838105272	74.84269306	28.8342526	97.6691343	47.2100654	1	2
40000032\0_9.mp3	251.5685288	254.6178095	22.39998394	0.006222929	2.47E-05	0.00267597	0.003328737	0.008027911	0.03584613	0.428764561	0.01363879	0.017814232	0.031561257	0.04091637	274.8221129	67.03013794	0.233540505	0.135351834	-1.11202412	0.767347339	24.6810632	457.1531061	1046.04634	2614.702314	3547.070364	462.4034256	991.9421053	2572.730102	3539.24425	1891.579971	0.018299627	1025.613608	19.92433609	978.0140476	17.89340352	0.198267234	11.54265524	6.534538051	-0.154104795	57.10248327	31.47152434	51.96935868	59.28967402	1	2
40000033\0_1.mp3	202.871718	203.1436122	6.488250785	0.003953048	1.95E-05	0.002077298	0.00212245	0.006231894	0.080211844	0.787026691	0.046578411	0.047697886	0.057660632	0.139735232	45.61313901	23.93352464	0.03537596	0.02574216	1.937738969	-2.783338953	16.3283557	517.7805868	1348.10616	1785.864191	2867.59207	514.1335707	1361.618614	1667.209576	2840.402489	1595.841062	-0.820973229	775.4229729	21.02568677	781.3774933	22.39634511	-11.15841035	17.39561876	-5.531235862	-0.118129337	48.4083206	46.92803596	54.46283957	49.40582075	2	2
40000033\0_2.mp3	213.4368009	212.8740365	8.911664808	0.006855368	3.21E-05	0.003853555	0.003924896	0.011560664	0.086481881	0.821458855	0.050448876	0.04820602	0.060907075	0.151346629	55.59327146	42.91230534	0.04200375	0.03118899	3.16016576	-2.118428696	16.973361	499.643084	1223.448701	1681.979865	2891.756266	502.1112484	1256.952996	1513.09031	2856.036737	1532.047823	-0.986842617	784.6418296	22.16759758	757.8733082	23.09093065	-9.664813485	18.49392641	-2.785981988	-3.626729231	46.95030909	44.60760416	50.60557887	42.41352596	2	2
40000033\0_3.mp3	191.1923506	217.4725533	46.17488065	0.004101675	2.15E-05	0.002154505	0.002054458	0.006463514	0.069655789	0.685752705	0.039619202	0.03782155	0.054236066	0.118857607	48.54835931	37.75050064	0.05584403	0.045164553	1.137973382	-2.018778485	17.6653557	657.1141988	1269.820635	2073.422668	2989.847863	640.0576219	1284.67123	2128.221431	2954.704017	1751.913575	-0.260156097	771.5487982	18.84765395	852.8120615	20.52034767	-4.711617482	16.56508736	-8.88779955	0.64416072	49.13184196	46.80317886	62.02725495	57.66003418	2	2
40000033\0_4.mp3	214.8279552	214.6024679	3.224880853	0.007963982	3.71E-05	0.004891305	0.004238225	0.014673916	0.077727579	0.790539021	0.046439243	0.042478036	0.053413756	0.139317728	53.38550824	48.97179395	0.079065029	0.068229483	2.962676585	-1.208153702	21.46635796	366.664946	2617.821088	3163.285696	4016.240362	365.3473944	2661.825367	3140.794511	4020.494794	2547.115517	1.342429797	1218.382466	15.74387539	1242.815705	14.08092924	-10.33457862	12.10983603	4.607399969	17.97363896	44.02561682	28.97565947	32.18237291	66.90510193	2	2
40000033\0_5.mp3	224.3303693	224.7519033	3.989276897	0.00398628	1.78E-05	0.00225941	0.002005584	0.006778229	0.088379588	0.791030665	0.053081961	0.04855065	0.05788589	0.159245884	88.71278471	59.03056412	0.061840168	0.049867981	2.372176849	-3.132493973	19.28546296	371.2752837	2442.445302	3020.525503	3860.080431	386.8811124	2633.473631	3052.001223	3956.09334	2507.112327	1.258835063	1189.737409	15.60047317	1219.999083	14.34427307	-8.068897414	10.26357619	2.38398116	19.31635218	33.80283097	25.95285751	31.57812565	58.586999	2	2
40000033\0_6.mp3	230.9970856	232.1407829	7.266063492	0.00438523	1.90E-05	0.002631716	0.00210996	0.007895148	0.118356436	1.064402959	0.071371568	0.062897727	0.073277464	0.214114703	55.25114501	47.25798362	0.060119283	0.049059474	4.576102589	-4.794911848	18.62180386	334.1527652	2437.766902	2960.647109	3875.455886	326.2952284	2628.947376	2895.289018	3977.561587	2457.023302	1.06506671	1217.088786	16.82770659	1203.155085	14.54509084	-6.754915894	8.121905172	3.315022017	17.58544819	25.30876823	19.02020036	31.45538163	41.56901477	2	2
40000033\0_7.mp3	228.2161072	229.6070065	5.244505856	0.009626874	4.22E-05	0.005867587	0.00499079	0.01760276	0.115649669	1.105223443	0.065639449	0.063543476	0.084971162	0.196918346	88.87008881	61.27120313	0.066528881	0.051328461	6.042575843	-3.029529073	19.17352534	358.5530622	717.6295858	2449.614648	3887.447693	350.2803837	685.2415283	2429.683753	3909.936443	1843.785527	-0.160862512	1186.55202	24.23983107	998.1899723	17.53173292	-17.01022368	16.75117883	10.09091256	4.713243588	58.87487375	40.92472939	38.70779404	42.66095114	2	2
40000033\0_8.mp3	233.6633702	236.4715572	18.03582376	0.006198326	2.65E-05	0.003636039	0.003301859	0.010908118	0.090995443	0.867837638	0.052799356	0.050037938	0.061529459	0.158398067	73.15110671	66.67830953	0.071782896	0.059331439	3.225420003	-2.578655405	18.83322472	445.5764228	826.8674976	2580.354848	3916.12149	465.4745262	721.1860281	2556.897211	4017.259204	1940.204242	0.193903759	1183.928226	21.88842314	1036.53174	16.88322636	-15.09929656	15.62275871	8.661125025	2.354727308	55.89637409	38.48068479	41.78879446	50.12419974	2	2
40000033\0_9.mp3	238.3067998	240.6745167	15.60281187	0.007011454	2.94E-05	0.004224605	0.003842822	0.012673814	0.097512713	0.98771668	0.055675326	0.055340523	0.065193965	0.167025977	73.64259289	69.44942045	0.091116926	0.076207449	4.018273425	-2.744537668	18.83821252	453.0843998	876.3114492	2669.301285	3975.034978	474.3575844	783.4876142	2680.704662	4162.975288	2025.381287	0.417297387	1229.539235	20.74585249	1080.218351	16.20042835	-12.88501853	14.78117282	8.431110495	1.753722654	56.64430474	40.14657708	44.23958625	46.70942761	2	2
40000034\0_1.mp3	165.1063262	164.5280234	3.323075001	0.003934592	2.38E-05	0.001786165	0.002156171	0.005358496	0.035768772	0.336891357	0.014943706	0.020059575	0.037514191	0.044831118	153.9648835	42.58098079	0.119501798	0.064277438	-1.522672322	0.17077435	22.37336206	545.9581673	1105.256464	2656.62614	3352.086251	556.3434707	1109.391908	2864.71762	3530.504074	2015.239268	0.41975113	991.3868678	18.00252855	1021.94371	17.12423085	1.547382769	15.42549704	2.871009181	2.829219686	35.03267429	27.97109741	39.17823659	42.99088557	1	2
40000034\0_2.mp3	164.5935565	164.0535334	4.433853332	0.005674911	3.45E-05	0.002622578	0.002914217	0.007867733	0.041025233	0.411753069	0.01876377	0.02431721	0.039740311	0.05629131	196.4271288	47.88970682	0.128875037	0.062505288	-0.610168556	0.294217371	20.99381266	528.6296583	1111.37474	2797.056059	3364.271059	516.8612794	1124.910001	2801.990292	3358.064732	1950.456576	0.210504595	947.0678176	18.52947022	985.9046636	17.75019497	4.036412688	14.9363291	2.623117987	1.785828589	40.73637031	27.88292462	44.3520067	51.24548335	1	2
40000034\0_3.mp3	169.6980856	170.3300916	4.858724107	0.004792877	2.82E-05	0.002178936	0.002434904	0.006536809	0.03338486	0.321112551	0.015913468	0.019300736	0.030838951	0.047740404	163.56858	56.75958425	0.13075883	0.061961739	-1.438722541	0.511580241	21.22063554	546.4000129	1078.432412	2599.414654	3140.774046	501.0431778	1052.360708	2653.202194	3136.615335	1835.805354	-0.094572022	878.5240524	19.6061026	925.7248481	18.90410529	5.157631692	13.96169181	3.65742546	2.21478268	38.7306002	27.50205278	38.69383415	50.81573616	1	2
40000034\0_4.mp3	204.7410907	204.9705624	4.332940274	0.003580162	1.75E-05	0.001485508	0.0016312	0.004456524	0.026543951	0.29560079	0.005369631	0.010210025	0.030882717	0.016108892	261.4336471	58.97605501	0.228246767	0.084135764	-2.617856502	0.736246515	26.72993895	367.0679483	2249.652817	2736.259795	3495.606674	372.6568962	2507.393568	2788.113204	3720.769791	2347.233365	0.841276435	1116.037632	16.5255861	1140.018861	15.35062322	3.303535767	9.70387467	3.463786793	15.87006694	43.18841543	29.04640841	39.8355286	54.16172309	1	2
40000034\0_5.mp3	203.7076902	203.6135162	4.167129493	0.003845126	1.89E-05	0.001824271	0.001996312	0.005472814	0.027607469	0.305508837	0.006043258	0.009652433	0.028894686	0.018129773	171.8533072	49.24194338	0.301839358	0.145324387	-2.457898323	0.883596665	26.66711474	322.2134957	2331.152408	2691.934654	3301.201972	323.8381405	2441.332819	2650.369702	3283.937477	2174.869535	0.357705179	986.6997788	18.23262896	1044.934463	16.7474618	4.222896476	9.07982217	3.265190602	17.9643496	43.89612469	29.03807355	41.44957705	54.76667755	1	2
40000034\0_6.mp3	203.1718916	204.3204112	6.821573845	0.003901754	1.92E-05	0.001886759	0.002000358	0.005660276	0.023731825	0.259147262	0.005292549	0.008577354	0.025264182	0.015877646	253.4476921	51.91108039	0.21501394	0.035473433	-2.657408479	1.097014169	26.737017	318.4849561	2302.940645	2569.897552	3035.383103	311.3863317	2319.648653	2581.345915	2905.942636	2029.580884	-0.00831665	864.8521014	19.36063281	964.7300075	18.13979027	4.036856362	9.596696247	1.840880324	16.89390197	38.68347718	28.8094327	38.26565742	52.68659053	1	2
40000034\0_7.mp3	209.4116807	209.7009407	3.868161768	0.001881636	8.98E-06	0.000447056	0.0007802	0.001341169	0.022719264	0.255061261	0.003210027	0.006975626	0.025190731	0.009630081	119.9496	33.37392096	0.415380297	0.141534743	-3.453844346	0.485529894	35.60620182	402.1227204	827.6074591	2597.766324	2873.7555	407.2538785	828.1781199	2611.933038	2861.793418	1677.289614	-0.548512153	818.1798465	22.83353974	856.7620799	20.4257406	0.505025131	14.94994537	8.604593043	2.723378127	55.31655877	33.74791343	41.85103353	49.65819997	1	2
40000034\0_8.mp3	209.0857543	209.8221037	6.239817055	0.002110911	1.01E-05	0.000571282	0.001025354	0.001713846	0.020565524	0.226649197	0.002942151	0.00602416	0.021638519	0.008826452	199.3778682	36.02493375	0.298411253	0.014287767	-3.522390924	0.701868229	35.04243835	403.9708213	869.8584505	2547.166201	2924.500964	406.8834245	848.5975505	2553.421698	2898.542915	1676.861397	-0.55767928	830.5531637	22.67587525	857.3710708	20.41123219	-29.34263134	13.71300292	7.726109618	3.333276006	46.74320261	36.39299869	48.50116297	46.60162261	1	2
40000034\0_9.mp3	206.3315734	208.6738847	13.6207277	0.005467473	2.64E-05	0.00227052	0.002530081	0.006811561	0.021916336	0.287232744	0.003994833	0.007693045	0.024588267	0.011984498	422.0974189	64.40696007	0.362694505	0.079779108	-2.431895475	1.497521066	31.3181624	386.1715736	926.801699	2690.65361	3092.808713	395.6267626	895.2212901	2702.229861	3109.635681	1775.678399	-0.313265907	904.6696393	21.83158442	913.3307072	19.16063903	-16.85928663	12.29869747	8.017307777	4.479799935	44.49674609	30.71176609	42.69036346	48.69743153	1	2
40000035\0_1.mp3	140.2342903	141.2580742	11.65374258	0.009772343	6.97E-05	0.005772718	0.005506428	0.017318155	0.081262492	0.751108434	0.046327978	0.05053408	0.055540333	0.138983933	19.11397235	12.2851196	0.036434408	0.025482539	3.848191851	-0.573739969	18.22354417	566.5242979	1196.628765	2765.074219	4143.933159	575.135656	1180.026167	2823.403482	4324.237036	2225.700585	0.960229205	1249.70046	16.77972565	1154.806924	15.15404838	-14.90436982	19.44347668	6.271121939	-0.194720123	40.08142046	33.03648334	39.0411339	49.16917422	1	2
40000035\0_2.mp3	171.2472506	171.4157888	1.728885536	0.003062801	1.79E-05	0.001561926	0.001640188	0.004685779	0.048685577	0.457416174	0.025884432	0.030946929	0.036813134	0.077653296	18.4878866	14.89070337	0.077758997	0.050534367	-0.704584222	-0.951800538	22.8776846	670.0286845	1149.612563	2669.786189	3927.622223	668.6378107	1157.700759	2731.422373	4000.038561	2139.449876	0.822924539	1110.466917	16.77255218	1090.455283	16.04834263	1.400630541	17.65026617	-0.673512446	-1.814428221	37.11208656	36.19548245	38.07802042	35.7592733	1	2
40000035\0_3.mp3	171.6294656	171.8123013	2.050062228	0.002486686	1.45E-05	0.001334354	0.001341867	0.004003061	0.035775057	0.32478124	0.020218929	0.021754237	0.026652942	0.060656787	24.06062869	15.00293994	0.084452314	0.05283639	-1.777940471	-0.303950513	22.69878266	665.5999504	1142.620981	2594.000542	3924.467291	669.9294944	1155.282151	2742.803544	4029.665235	2149.420106	0.850861691	1119.911913	16.73335109	1096.60596	15.9583302	-0.264217131	18.52620538	0.342601024	-1.642380282	45.77635621	40.91996417	37.04010347	34.98468032	1	2
40000035\0_4.mp3	175.9082358	176.5405993	6.690626588	0.007207292	4.10E-05	0.003971724	0.003857395	0.011915171	0.027118584	0.268991433	0.014142352	0.016314399	0.019791792	0.042427055	28.90955148	15.3181836	0.098733416	0.083131965	-1.093201309	1.809306424	29.22590827	279.9395118	1896.899651	2969.293483	3900.439508	280.1053714	2119.764036	3075.698986	3933.721239	2352.322408	0.859748067	1217.871956	18.35415131	1179.85574	14.83232179	-7.713698176	12.99943735	10.61786538	11.01517345	69.81408399	28.56565954	48.3313067	57.86654146	1	2
40000035\0_5.mp3	148.6571817	158.0082624	31.64599739	0.015704919	0.000105714	0.007855488	0.009339283	0.023566465	0.085869789	0.814371671	0.035921142	0.049662852	0.073747989	0.107763426	220.3603971	40.05204336	0.17490522	0.100710215	5.316403351	1.205095761	19.94873444	267.4670084	1437.750381	2797.244763	3825.637161	254.0131567	1864.580767	3018.787896	3843.592003	2245.243456	0.604221314	1196.526282	19.73836309	1139.210451	15.36151637	-15.57533019	13.79661328	11.15540196	9.398748279	100.6378829	45.42077533	57.38390894	41.52215148	1	2
40000035\0_6.mp3	172.4644038	170.2317335	10.13531426	0.011850498	6.88E-05	0.006486142	0.006977179	0.019458425	0.055968105	0.511081995	0.027595488	0.032004607	0.044111853	0.082786464	43.02732131	29.44785281	0.14499951	0.093955084	2.275161499	1.671593266	24.83895625	283.6454222	1791.878967	3115.976986	3856.142443	290.8908927	2080.111772	3274.292644	3819.353215	2366.162131	0.925917884	1176.154107	18.02448303	1181.860998	14.80715585	-12.66548687	12.78180494	11.88772936	9.476407363	92.97932897	31.96414318	71.76600978	44.75740132	1	2
40000035\0_7.mp3	159.9382618	160.6773605	3.035642176	0.007821687	4.89E-05	0.004432247	0.004840968	0.013296741	0.048530465	0.43455907	0.025412793	0.031254437	0.039097066	0.076238378	35.06269927	18.69129087	0.075034482	0.048911379	0.802387488	0.772176388	23.95676965	347.8684259	1063.464252	2557.368983	3777.605983	373.192268	961.8734191	2473.525771	3826.867278	1908.864684	-0.020610514	1151.225003	21.10735352	1009.869341	17.32897444	-11.50268626	15.03940681	10.79624753	6.811276901	109.922678	70.18103532	53.08686074	39.2959677	1	2
40000035\0_8.mp3	159.3196586	161.4215657	10.1119053	0.006448647	4.05E-05	0.003652486	0.004222732	0.010957457	0.03779258	0.408132887	0.01944357	0.024801933	0.031272768	0.058330711	38.34860863	13.94175231	0.070476115	0.040476611	-0.267604136	0.934544935	26.71611692	341.9941564	990.2863223	2629.264004	3722.580626	392.6338138	908.4161568	2525.366848	3752.22899	1894.661452	-0.025846575	1119.865059	21.2074225	1000.245701	17.49570128	-12.01766273	15.81542523	10.53043127	7.437342832	111.7361091	75.08041677	39.36336201	35.60544863	1	2
40000035\0_9.mp3	159.5334755	160.3991689	1.815276349	0.005759856	3.61E-05	0.003264538	0.003752894	0.009793615	0.036036041	0.333571963	0.018497199	0.023709996	0.029549056	0.055491597	17.75849845	13.670619	0.080376884	0.053143342	-0.693290038	0.872129165	25.80841262	356.9802617	1067.387106	2644.734833	3784.443655	396.2801442	954.8813554	2540.286802	3814.897819	1926.58653	0.051803713	1139.539225	20.71215154	1015.872451	17.22657208	-10.80019197	15.76287715	10.32812247	5.929275144	103.8280804	69.64653671	41.17114171	35.87108661	1	2
40000036\0_1.mp3	123.9932405	123.6846673	2.974688175	0.005230382	4.22E-05	0.002511455	0.003165919	0.007534365	0.037196948	0.36011514	0.016517275	0.020859479	0.039124846	0.049551825	182.1631588	17.73227716	0.05905948	0.012068422	-0.866063555	0.598351572	20.57361829	509.0704108	1247.539802	2411.886362	3208.026671	513.6726086	1256.30196	2409.564073	3235.452516	1853.74779	-0.090904401	907.2599692	18.75413923	928.0611064	18.85651697	-27.55871968	11.49645794	3.393723277	4.827739162	46.89636506	35.33627389	47.05005503	52.4222336	1	2
40000036\0_2.mp3	127.1536953	127.2353895	2.193525871	0.006206806	4.88E-05	0.003381458	0.003200079	0.010144373	0.040322987	0.368663532	0.019350522	0.022650959	0.039350856	0.058051565	234.2989685	18.43198121	0.079520652	0.026596783	-0.353403746	0.758099027	20.20309835	551.2878705	1294.198277	2458.510222	3057.517259	557.8475248	1294.113995	2467.248567	3096.483657	1853.923436	-0.052862112	846.2120442	18.37056069	915.5194749	19.11483096	4.278450993	12.84447713	-1.235007825	4.36127451	40.43939433	31.18828129	41.28206259	51.49500946	1	2
40000036\0_3.mp3	128.2465685	128.5651833	1.908890354	0.004481974	3.49E-05	0.002239414	0.002397552	0.006718241	0.030253249	0.283091986	0.014014173	0.017425747	0.030509891	0.042042518	98.65948278	18.47995458	0.061304266	0.031033347	-1.616448471	0.753859904	21.37727862	567.9899213	1294.806764	2469.065875	2933.482232	571.9957575	1285.301005	2476.159574	2897.614481	1807.767704	-0.155856989	775.2062411	18.6317788	883.1428097	19.81559472	3.600206061	12.98606318	-1.338170015	3.529488805	54.92151	37.36527238	49.88344201	55.29545312	1	2
40000036\0_4.mp3	133.156305	133.7927555	5.756352003	0.005354797	4.02E-05	0.002780991	0.002873967	0.008342972	0.032220815	0.297650084	0.016969485	0.019205823	0.028350766	0.050908455	34.19357938	15.46527916	0.045838742	0.031934592	-1.168564776	0.899173079	23.91857277	270.9278481	1909.075023	2447.095341	3240.627574	267.8206259	1920.748408	2243.30116	3073.360325	1876.30763	-0.391230663	935.1798998	21.44237578	922.8593792	18.96280234	-2.828084373	8.284271059	7.737692353	13.81761093	42.38268078	26.061827	41.63930719	55.20060967	1	2
40000036\0_5.mp3	136.2978487	136.6040257	2.846421815	0.005646322	4.15E-05	0.002571947	0.002995915	0.007715841	0.027477026	0.267368585	0.013970574	0.01678377	0.023498384	0.041911721	87.50854706	19.78346356	0.050711935	0.026452851	-1.522702617	1.204657454	25.76017843	259.5071961	1614.024986	2324.606452	3133.977876	259.4830158	1577.881513	2269.607956	3091.203469	1799.543988	-0.531151417	943.9068179	22.36196831	904.2759909	19.35249877	-4.739185195	9.671789869	6.993378688	13.83248117	36.36334028	25.80601895	37.03009764	45.7199936	1	2
40000036\0_6.mp3	136.4194198	137.7927517	6.478439822	0.00613401	4.49E-05	0.003147294	0.003136139	0.009441883	0.032113347	0.309092208	0.016868865	0.020094143	0.028023722	0.050606595	220.0004427	17.93638657	0.032754829	0.014834888	-0.953439611	1.100366086	24.94436465	246.371782	1720.21812	2434.397951	3181.174927	239.7640661	1686.555465	2266.562493	3031.373743	1806.063942	-0.55256747	930.5365589	22.89154874	901.2347411	19.41780449	-9.45734888	9.567530156	7.362423411	13.32781797	50.0458039	31.92041554	46.43015981	58.10292638	1	2
40000036\0_7.mp3	138.0914138	138.0317353	1.287766171	0.003554247	2.57E-05	0.001834516	0.002006156	0.005503547	0.025198536	0.23623157	0.013268868	0.015571093	0.020246973	0.039806603	136.9070915	13.31635782	0.046190868	0.013931152	-2.221398426	0.761984666	26.17587326	353.1899739	625.1042759	2317.384076	3389.016397	353.0259526	616.5042686	2314.070227	3386.742659	1667.585777	-0.604938997	1011.238902	26.08894981	892.3830597	19.6104126	-8.505396536	14.4304847	9.608788873	5.890430504	40.54119183	30.79025401	37.57048849	45.8995316	1	2
40000036\0_8.mp3	138.2552265	138.4309629	1.312534492	0.003349716	2.42E-05	0.001508088	0.001863274	0.004524265	0.024496882	0.239126201	0.012485996	0.015171937	0.022655488	0.037457989	94.84174151	16.14532261	0.048220151	0.01479365	-2.344745496	0.6460678	26.04946808	334.7770531	648.0623342	2316.577558	3292.252077	331.2081724	655.2286352	2315.525563	3283.208486	1646.292714	-0.686444009	984.0001045	26.00762807	877.5471737	19.94194788	-9.382844127	15.27212622	9.454344784	6.037323121	41.98650581	31.44779426	37.52116706	46.79779712	1	2
40000036\0_9.mp3	139.1217152	139.3133326	2.226294254	0.003711274	2.67E-05	0.001753467	0.002005637	0.005260401	0.023563554	0.230495797	0.011326859	0.014545736	0.020371162	0.033980577	192.8797335	16.0476963	0.052540774	0.012895125	-2.356057533	0.878188503	27.23819445	339.230479	653.139678	2318.707892	3269.461934	339.3748025	649.8234992	2311.255414	3246.376289	1636.707501	-0.702803261	969.0004956	25.99364631	870.7084856	20.09857523	-35.68962812	12.21500412	9.774803028	5.374335053	35.39256446	28.8937948	37.66038664	43.42484746	1	2
40000037\0_1.mp3	163.1420941	171.9115727	24.81507248	0.006122959	3.75E-05	0.003362876	0.002929554	0.010088629	0.039033961	0.388119619	0.020594756	0.025030986	0.029676213	0.061784269	121.8884548	14.92945978	0.058276876	0.0383802	-0.509186766	0.636218453	20.9723317	633.190732	1384.436139	2006.836585	3144.95694	633.7585705	1382.796156	2013.594966	3139.882891	1792.508146	-0.187722642	835.3747734	18.50605014	876.8881453	19.95693532	1.172968838	15.18148395	-7.271032915	3.290100054	41.92750009	41.29291758	53.35369441	49.19501907	2	1
40000037\0_2.mp3	164.7512364	164.5280234	3.073935104	0.003489109	2.12E-05	0.002015529	0.001857803	0.006046586	0.047485202	0.447039432	0.025056811	0.033303188	0.037953742	0.075170434	17.01859846	14.16498063	0.037740021	0.024952592	-0.535457002	-0.755544536	19.87545699	529.7016285	1372.00634	2139.636259	3224.896171	503.1541115	1362.011631	2130.402998	3231.75471	1806.830863	-0.259092937	909.5335328	19.03795855	901.5115944	19.4118413	2.268405202	14.06262231	-8.224656374	5.577649667	20.05823919	22.5830037	28.89604769	27.66282338	2	1
40000037\0_3.mp3	168.1618204	169.055857	4.015360134	0.003156386	1.88E-05	0.001734712	0.001662402	0.005204136	0.041739983	0.400245061	0.020894169	0.02741131	0.035703272	0.062682507	49.97168508	19.39519851	0.076651383	0.04900233	-1.130824134	-0.479530343	20.14871125	732.2310255	1434.635354	2042.095614	3153.17457	752.2443925	1448.568709	2027.980012	3160.054152	1847.211816	0.050074887	802.6032532	17.67724101	889.4816582	19.67437984	2.209006527	14.78826846	-9.002984895	3.661456944	39.81378258	37.2728931	47.02050862	47.20291028	2	1
40000037\0_4.mp3	177.2709998	179.7302609	18.09119377	0.003698616	2.09E-05	0.001828557	0.002027766	0.005485671	0.031638083	0.319155725	0.01624169	0.019076759	0.024820371	0.04872507	95.49490314	20.93184589	0.077070399	0.04623193	-1.78635913	0.324289679	23.9321373	414.5913624	2112.713203	2699.187181	3792.24935	409.9101189	2208.304418	2831.884724	4097.958334	2387.014399	1.034847618	1229.349405	15.90715837	1187.617984	14.73537807	-2.554156017	11.03085602	3.067562884	16.02014608	44.46867096	28.93662903	34.86523549	59.0804044	2	1
40000037\0_5.mp3	175.3900517	178.5919022	16.74262256	0.005209932	2.97E-05	0.002798683	0.002915969	0.00839605	0.048468794	0.5103909	0.02432478	0.029480512	0.039952004	0.072974339	89.56719453	20.40655819	0.09608014	0.067107655	-0.05490451	-0.241373724	22.64309122	399.1249443	2250.422519	2956.360224	3944.092777	407.4512433	2286.985304	3046.158461	4140.600755	2470.298941	1.246199816	1244.38317	15.52696148	1225.795351	14.27644507	-3.498065685	12.04562941	4.140685549	14.6260836	44.91972525	28.95101593	36.92254474	62.17219193	2	1
40000037\0_6.mp3	164.1967927	182.8190903	37.51195854	0.004855364	2.96E-05	0.002606894	0.002780877	0.007820681	0.05191145	0.520219658	0.029436166	0.030884108	0.037407216	0.088308499	141.3640576	16.33249543	0.083214539	0.056037265	0.145202464	-0.568734449	21.67267181	418.5061961	2212.213946	2836.379372	3957.544374	397.5681599	2290.583885	2939.032413	4231.363697	2464.637039	1.214637812	1277.931846	15.70746379	1228.191137	14.24859655	-4.206893815	11.92835315	4.015976036	17.82297584	40.48933859	25.77453285	34.27101492	61.44729526	2	1
40000037\0_7.mp3	179.6239253	181.9236788	4.031172803	0.002630163	1.46E-05	0.001420044	0.001429483	0.004260132	0.033922093	0.307187792	0.017581222	0.020535401	0.025869144	0.052743666	33.63258455	15.8309215	0.089803479	0.055843161	-1.940910602	-0.086852397	27.06214148	453.7104579	836.1668742	2678.165365	4037.717557	474.2540353	802.6596382	2694.956189	4041.804303	2003.418541	0.35844252	1189.183423	20.63548888	1063.086762	16.46149743	-6.771240111	16.90970424	9.012321887	5.162894425	66.51302385	48.45424589	29.53062694	43.20617902	2	1
40000037\0_8.mp3	180.8311525	181.2942707	4.556119433	0.004148211	2.30E-05	0.002211185	0.002225009	0.006633555	0.033573864	0.328882006	0.017615044	0.020718565	0.025439062	0.052845132	24.17731683	15.67622917	0.072684469	0.048196838	-1.497909792	0.369324126	26.33901101	402.7661827	831.7765099	2735.029812	3866.522412	403.9472052	820.3666249	2743.708951	3863.461777	1957.87114	0.177407441	1153.171524	21.36459043	1038.757721	16.84704686	-6.046035134	16.93254632	8.20189843	5.866992774	62.02545714	47.61169078	32.93129675	48.92928755	2	1
40000037\0_9.mp3	178.9784821	180.9803837	9.849304831	0.003103442	1.73E-05	0.001644794	0.001809076	0.004934382	0.041877968	0.455971293	0.022686452	0.026983312	0.030109716	0.068059357	37.56744596	15.6400512	0.067737173	0.043591647	-1.076942589	-0.549015355	25.37674648	418.2366965	775.5978094	2738.232758	3766.152913	417.0136823	726.8870778	2798.650198	3790.869644	1933.355151	0.147421311	1124.618654	22.22130074	1026.833653	17.04268257	-7.714680006	17.04701973	9.253128073	5.634331445	68.64071367	51.85200891	33.82464438	43.43441139	2	1
40000038\0_1.mp3	250.9484416	250.8224819	7.640743658	0.009898209	3.94E-05	0.005765618	0.005598863	0.017296855	0.065496812	0.713758171	0.038125121	0.038664253	0.041781041	0.114375363	117.2905345	50.22730239	0.056197879	0.047157677	2.57321091	0.091138236	20.93522196	405.5560298	1142.191718	1785.643285	3202.784503	312.2113862	1100.67186	1563.775127	3171.325648	1536.996005	-1.11645674	953.0380874	24.79145293	800.7710033	21.85393818	-8.095615883	15.08966761	4.364316733	-5.070927268	53.45598821	43.43910386	40.92255449	75.90119181	2	2
40000038\0_2.mp3	251.1067326	266.3518559	43.69531357	0.007673727	3.05E-05	0.004267359	0.004314856	0.012802078	0.108366653	1.054746133	0.058928995	0.065564429	0.084859986	0.176786986	232.9213483	90.90864901	0.046995221	0.022284544	4.995945043	-3.393359357	15.07277955	521.0182512	1158.558312	1769.533716	3021.631662	455.1457848	1073.982765	1669.711222	3039.204776	1559.511137	-0.915526607	861.352997	22.5054441	792.8591338	22.07201665	-13.24404528	14.59724338	2.749826688	-10.3596308	46.49710819	32.47308623	40.67721165	67.08308411	2	2
40000038\0_3.mp3	259.1116946	282.5161484	50.53489442	0.007433065	2.87E-05	0.004174288	0.004198374	0.012522864	0.102633993	0.980654001	0.056571886	0.063366016	0.079126682	0.169715659	132.7665925	78.17980512	0.050368678	0.034170896	4.528635408	-3.112984796	15.96003233	638.0817507	1278.980211	2047.269437	2996.202592	587.75993	1248.566946	2027.238365	2978.953321	1710.629641	-0.414197618	797.0644638	19.51328242	841.0077582	20.80836928	-8.495917993	13.42990747	2.137376469	-9.730487923	41.23993402	30.73743081	41.14245963	55.27572762	2	2
40000038\0_4.mp3	224.5930359	290.6265825	72.48062067	0.012268147	5.47E-05	0.006693656	0.006345116	0.020080967	0.066350006	0.578012322	0.035231224	0.03688634	0.053274958	0.105693673	551.7882644	108.7712717	0.097493342	0.061469095	2.948133088	0.843923904	23.35785211	318.8606284	753.4847378	2818.223972	3228.390818	308.6718007	622.4229161	2822.225404	3196.615139	1737.483815	-0.432911543	962.6477796	26.29600039	920.556513	19.01023973	-14.79427759	13.47067983	9.227332453	7.126547577	80.75692074	41.8084822	52.82670908	53.9769581	2	2
40000038\0_5.mp3	200.1821779	287.1225551	69.07819087	0.006236695	3.12E-05	0.003502112	0.003404869	0.010506337	0.0498098	0.440448651	0.028495895	0.027627136	0.035979119	0.085487686	92.43413666	49.69712673	0.072733668	0.048161395	0.241890134	0.06112075	26.57003667	320.9322355	1175.128507	2842.61606	3538.357838	313.8222316	757.4163218	2782.889998	3296.272811	1787.600341	-0.32715173	994.1501932	24.21049526	942.2483539	18.57259811	-7.48129897	9.663696389	7.106671486	11.62230187	33.31227546	26.61733561	34.64716312	44.26880467	2	2
40000038\0_6.mp3	265.2089928	283.4969734	48.51788373	0.004894005	1.84E-05	0.002869919	0.002516405	0.008609758	0.058520439	0.502699309	0.036277644	0.029576307	0.036536001	0.108832931	114.3826845	41.06885498	0.09309828	0.071234383	0.411686164	-0.923331383	26.51261528	341.1468366	1865.085119	3024.626765	4019.829067	333.3315748	2498.053668	2916.616661	4370.727537	2529.68236	1.282907005	1345.798654	16.44306547	1262.03973	13.86644144	-2.144146469	6.112997132	7.105841785	11.00071013	20.44328076	22.39898294	32.36385744	42.33453029	2	2
40000038\0_7.mp3	164.6945137	289.7047609	51.17354468	0.008091649	4.91E-05	0.004252352	0.00537639	0.012757057	0.09664851	0.870513331	0.052640576	0.05716124	0.072308299	0.157921727	995.5122702	100.7236998	0.079762272	0.051082103	4.269618325	-2.168116983	20.00393188	361.5459894	778.9459463	1867.833915	3535.849258	353.1744191	777.9049864	1651.390327	3260.887779	1510.839378	-1.081012378	969.2377867	25.94895781	804.0489396	21.76484432	-12.69750318	16.58917686	10.85813702	-3.568241664	129.7527	79.68142968	112.8231608	134.3299167	2	2
40000038\0_8.mp3	234.496587	284.5633888	67.31699996	0.010770167	4.59E-05	0.006546412	0.005791932	0.019639237	0.051522008	0.521818557	0.029207825	0.03036103	0.03602151	0.087623474	110.470778	49.18309228	0.078900825	0.056375905	1.775350374	1.365628665	24.50822578	340.0363622	794.7048624	1563.552112	3637.523723	326.0350809	787.2364413	1449.769936	3492.639769	1513.920307	-1.113538383	1055.534896	26.97404409	818.6922017	21.37555477	-12.49623942	15.64522699	13.16377933	-6.908170207	61.7787909	36.53675229	77.8922798	84.26115342	2	2
40000038\0_9.mp3	148.8682728	294.6835784	16.06195024	0.004025261	2.71E-05	0.001880463	0.002150694	0.005641389	0.037009678	0.337279473	0.018679755	0.024290713	0.033632509	0.056039265	95.10848867	44.18229719	0.050289303	0.031633405	-1.258611038	0.045639638	26.1027918	334.3375191	759.6274562	1713.890888	3355.461221	330.854723	743.9098498	1633.978464	3291.659332	1500.100592	-1.123987553	986.9348698	26.77899041	804.1450457	21.76224314	-11.60498216	15.49343715	10.31720613	-3.671528091	109.1630774	67.41173795	91.2661822	113.3896951	2	2
40000039\0_1.mp3	240.9344166	241.7892427	4.939947752	0.001752962	7.28E-06	0.000948302	0.000909299	0.002844906	0.021185202	0.197600669	0.010829982	0.011423593	0.017634308	0.032489946	42.11853934	27.87618	0.145923373	0.124728287	-3.128224355	0.40350347	26.03119162	986.2001367	1528.91278	2694.661594	3536.730614	973.6912035	1518.838544	2795.146828	3592.637685	2220.078565	1.247836383	872.9821606	14.74256237	1063.200114	16.45974241	7.292979908	10.75520484	-8.764764271	-5.559700075	20.2481053	15.99760806	22.00707127	29.36124885	2	2
40000039\0_2.mp3	238.4061263	238.6671486	3.424697767	0.002308721	9.68E-06	0.001341562	0.00120942	0.004024686	0.018181483	0.160437227	0.009003178	0.009583932	0.015984865	0.027009535	56.05938738	20.91921376	0.199316905	0.124859359	-3.188139104	0.797755317	25.46294549	981.012631	1557.448321	2131.720761	3111.986429	977.8559677	1586.688372	1973.156641	3082.965499	1905.16662	0.376563495	701.7031771	16.88296696	885.3443521	19.76632026	9.959293741	10.26632962	-10.2387492	-7.277519585	27.59777752	22.73364451	29.53554659	32.41553016	2	2
40000039\0_3.mp3	223.6336575	241.4403273	43.89620298	0.001880334	8.41E-06	0.000936691	0.000982511	0.002810073	0.023969467	0.223044164	0.011168454	0.0125302	0.023274556	0.033505361	43.94995944	21.08297661	0.259195556	0.193373127	-2.91737186	0.261663263	27.76773663	973.0460895	1553.935111	1982.829133	3220.007679	973.8528258	1561.101686	1900.209773	3171.755178	1901.729866	0.363756443	732.6341172	17.03370671	889.5355474	19.67318794	9.31928591	11.84209138	-12.34379839	-5.498591821	26.95828262	25.33600263	29.7196669	35.63752103	2	2
40000039\0_4.mp3	232.6124943	233.3507331	3.605105323	0.002378609	1.02E-05	0.001291369	0.001231085	0.003874106	0.036771296	0.327532605	0.021459075	0.019734134	0.02512473	0.064377225	26.00937915	20.1949601	0.083623544	0.063209714	-1.830741803	-0.380160198	26.0736691	418.686325	1217.264732	2567.089607	3309.559387	433.7696137	1210.070139	2534.667738	3289.384129	1866.972905	-0.113356372	951.871505	19.43652696	946.7382767	18.48451724	0.980049342	9.130007601	3.436158476	11.74432823	14.75460362	17.418393	25.29086033	25.1878609	2	2
40000039\0_5.mp3	251.4197065	252.4212439	3.334235332	0.00163521	6.50E-06	0.000937803	0.000908699	0.002813408	0.029419189	0.265389369	0.016709528	0.01620878	0.018391764	0.050128584	82.97553196	14.5804236	0.115587555	0.05966475	-2.575729786	-0.105357541	29.98748964	423.0252502	1052.082229	2667.647552	3392.049496	437.7045674	883.9372389	2587.219044	3294.177543	1800.759598	-0.216251837	952.1576585	21.29769796	930.5917692	18.80523832	3.454964907	8.641842515	4.163047046	9.030842162	19.22241009	13.87371711	18.16112341	24.06225589	2	2
40000039\0_6.mp3	247.6874147	248.3715624	3.431805333	0.00276002	1.11E-05	0.001651192	0.001404657	0.004953577	0.019537289	0.180613773	0.011235966	0.010189351	0.012161382	0.033707897	30.97340809	21.60070754	0.119295153	0.071916881	-2.958647906	0.859366481	31.79098528	334.1771433	1054.40495	2615.51164	3385.211401	327.016334	902.9539892	2527.532507	3273.210106	1757.678234	-0.435692187	982.0645906	22.96255272	918.7145614	19.04835379	2.399471726	9.784313133	4.844752904	10.08114978	26.82305624	18.48712583	22.83275831	33.95776727	2	2
40000039\0_7.mp3	244.68749	245.6606299	4.220658806	0.003088116	1.26E-05	0.001883102	0.001411317	0.005649306	0.023923929	0.21646498	0.014054943	0.013254855	0.015384396	0.04216483	25.83926512	21.15617141	0.070629706	0.043082439	-2.540101565	0.657770776	29.04420041	413.1833737	992.9449742	2216.450563	3770.073376	412.2297323	995.5357335	2130.739005	3791.946847	1832.612829	-0.209673284	1126.572372	21.06979393	966.5752354	18.10516074	-1.838756536	15.46363919	4.995549559	-0.647211277	38.41559698	29.64990251	23.64819942	33.18107916	2	2
40000039\0_8.mp3	244.0144954	244.5280555	2.864265997	0.002433266	9.97E-06	0.001415744	0.001248641	0.004247232	0.023980597	0.213937173	0.014178583	0.013240241	0.014564774	0.04253575	26.09274264	21.1073467	0.063638797	0.026802735	-2.726024277	0.461154769	29.0106965	420.8767652	1009.996763	2120.530405	3833.371819	433.6285385	1003.517204	1993.266102	3854.067152	1821.119749	-0.230342244	1140.146204	21.04444031	961.6423981	18.1980329	-2.929281863	15.48597943	5.691143673	-1.937963196	40.30006295	31.40430817	25.4123997	33.56724253	2	2
40000039\0_9.mp3	241.683949	242.1386422	2.964205072	0.001947797	8.06E-06	0.001125472	0.001028382	0.003376415	0.026301874	0.232903952	0.015161292	0.014196538	0.016792102	0.045483876	28.33559647	20.97365896	0.074589726	0.033611588	-2.707374094	0.179874034	28.58211014	447.3268704	984.5627632	2042.37157	3572.680802	451.6357628	978.5711043	1992.437043	3548.159311	1742.700805	-0.410140992	1032.174516	21.35483784	909.2059397	19.24756454	-1.734501548	15.56517526	4.293210407	-4.559141753	32.16729746	27.91245375	26.23801393	33.50793988	2	2
40000040\0_1.mp3	151.8596765	152.1857559	4.225911423	0.009399934	6.19E-05	0.004942931	0.005575847	0.014828793	0.055474272	0.556780137	0.027539626	0.036363373	0.045096247	0.082618879	74.2266508	26.6320308	0.05559756	0.034010939	1.733339349	0.753265331	17.83297792	388.276591	1242.046665	2520.917964	3093.799332	323.2580966	1204.701243	2559.308028	2955.575467	1760.710709	-0.484203394	877.4391233	21.66894947	891.0221484	19.64036476	-9.04489234	15.12677094	1.480008001	5.078224888	45.92537329	40.22152187	55.79039508	59.95756949	1	25
40000040\0_2.mp3	152.5586699	152.9789694	2.642037752	0.007533684	4.94E-05	0.003949538	0.004402737	0.011848614	0.0550809	0.523750178	0.02886972	0.036038218	0.042329505	0.086609161	83.26722641	26.15184088	0.058643202	0.027860857	1.135876774	0.150982709	18.7663935	562.6326494	1358.071613	2494.494183	3293.077617	549.2450506	1263.964135	2535.700669	3549.909733	1974.704897	0.258722393	1000.221561	17.80163157	996.8811651	17.55475037	-7.538413507	15.16125033	1.701460446	4.342299709	53.32219338	40.02687206	53.80530486	56.47032986	1	25
40000040\0_3.mp3	153.4677572	153.4214286	3.481473235	0.005303537	3.46E-05	0.002685648	0.00306556	0.008056943	0.047775423	0.452317838	0.02357885	0.029793764	0.041185164	0.070736551	45.35716596	26.50924859	0.092868353	0.040877652	-0.111939237	-0.122423961	19.29097957	604.6872209	1233.145057	2503.726668	3355.700738	625.9143844	1186.291817	2526.328804	3553.671701	1973.051677	0.338354834	975.9191056	17.66515943	992.6698991	17.62922399	-5.616097329	15.68657631	1.474043778	3.483011868	50.29924461	36.07512489	50.11141935	55.42590428	1	25
40000040\0_4.mp3	159.0817045	160.4918459	3.435561932	0.006410946	4.03E-05	0.003249674	0.003794319	0.009749021	0.037063063	0.383845185	0.015841233	0.021594474	0.035182777	0.047523698	54.71976441	18.4552704	0.154568134	0.101329659	-0.620132446	0.959368469	25.12508487	264.6187921	2145.664301	2846.327374	3528.39565	266.2698312	2133.753393	2849.459509	3526.242202	2193.931234	0.423402078	1086.657457	19.47180543	1085.679118	16.11894316	-7.985065265	11.32191088	7.130374947	15.33338389	63.21644839	25.82975186	45.51605892	87.09763698	1	25
40000040\0_5.mp3	161.5907448	162.6382579	3.901725222	0.00549785	3.40E-05	0.00274229	0.003365939	0.008226869	0.025760783	0.250009641	0.011373177	0.015294731	0.023046479	0.034119531	52.54000819	14.25115224	0.121376424	0.051754892	-1.707040065	1.381058415	27.14333609	271.1327661	2140.317824	2803.135577	3488.595588	271.0711805	2135.988952	2799.271353	3489.63313	2173.991154	0.372900113	1072.853983	19.43744734	1073.876827	16.29609613	-5.66580063	12.16585319	7.227575403	14.95754061	55.09157504	21.46747407	38.87756914	67.79552244	1	25
40000040\0_6.mp3	162.6566573	163.8641207	3.637335793	0.004186176	2.57E-05	0.002046607	0.002323318	0.00613982	0.022532503	0.21112897	0.010842643	0.013971819	0.019696612	0.032527928	41.08311391	14.36686451	0.100875247	0.046094156	-2.316646504	1.08253791	27.31014868	286.1480898	2150.771122	2785.265459	3482.106697	294.8075669	2146.772297	2783.099022	3480.625621	2176.326127	0.397585538	1061.939351	18.80633362	1071.785688	16.3278911	-5.29552756	12.44549456	7.110611933	14.87751282	45.97991303	21.13634467	39.0234558	59.78576815	1	25
40000040\0_7.mp3	165.0279152	165.3855665	3.076218126	0.004523045	2.74E-05	0.002338655	0.002833893	0.007015966	0.026453831	0.249253971	0.012808607	0.016458177	0.024909637	0.03842582	68.41740043	18.07546643	0.114565582	0.05997042	-1.845363798	0.97891045	27.47699164	311.415068	1004.822828	2369.176531	3485.902182	312.8181939	917.3781883	2333.214081	3410.07262	1743.370771	-0.501299412	1032.418142	23.32453116	919.0840834	19.04069531	-8.905888853	14.37590399	11.86427781	5.782580078	43.37049838	25.91454509	37.48794436	44.60027532	1	25
40000040\0_8.mp3	166.7948919	167.0658344	2.916600095	0.005237849	3.14E-05	0.002755477	0.003148557	0.00826643	0.033253239	0.311708069	0.015295624	0.019886265	0.029531674	0.045886873	35.15464414	18.98508172	0.129590715	0.080315974	-1.228174903	0.842076606	25.53363138	305.9193682	1147.851723	2383.185085	3569.964293	305.8193554	1068.803085	2372.549343	3551.511545	1824.670832	-0.32443958	1081.897397	22.21452589	957.989432	18.2674249	-7.551892053	13.44873913	11.5921026	5.094064797	53.57567269	32.70534766	47.26621438	54.3094145	1	25
40000040\0_9.mp3	167.5156469	168.0821669	3.773403349	0.005387753	3.21E-05	0.002755691	0.003119877	0.008267073	0.036554001	0.346125672	0.016802534	0.021196983	0.032391469	0.050407602	37.76510918	19.37280524	0.130451045	0.086001069	-0.993424187	0.661706597	24.45417007	297.9158822	1036.274059	2368.936156	3299.004597	299.5510747	983.9233282	2357.592843	3238.128954	1719.79905	-0.58429472	979.5259597	23.34039833	897.7663798	19.49282173	-6.96191919	12.79794793	10.97511469	5.005489353	57.73827747	31.456045	46.91012845	53.30329522	1	25
40000041\0_1.mp3	145.1026157	145.3132912	7.618885198	0.006205723	4.28E-05	0.003070984	0.003324674	0.009212952	0.05225497	0.488896817	0.02631676	0.033873162	0.046627872	0.07895028	265.5616823	29.03188927	0.029739463	0.01693909	0.508157596	-0.198668217	19.62853413	518.9666186	1008.786158	2423.018091	3543.102955	526.7205816	1019.783373	2409.36732	3523.582689	1869.863491	0.005437579	998.9540359	19.47353851	959.4758602	18.23912485	-15.76170843	17.90966268	6.556383317	3.082840596	52.8433571	46.22397121	47.533578	53.26697334	1	2
40000041\0_2.mp3	150.5175206	150.7857403	6.025688963	0.003736603	2.48E-05	0.001706536	0.002019775	0.005119607	0.050456551	0.500457623	0.025060671	0.032599875	0.045036627	0.075182012	246.9841452	26.09902256	0.033986928	0.011323314	-0.338797278	-0.932363554	19.60184352	442.1196112	996.6123607	2420.602403	3581.213371	440.2585165	996.007787	2419.625118	3552.444792	1852.084054	-0.114389255	1037.395425	20.38821569	961.7505004	18.19598741	-27.56446321	11.86204094	6.911320014	3.078333332	64.89188986	54.97814327	58.54199536	56.02314209	1	2
40000041\0_3.mp3	151.9070735	152.5377862	3.043509099	0.004017117	2.64E-05	0.00184485	0.002127352	0.005534549	0.049886114	0.461974664	0.020392217	0.028650983	0.056029154	0.061176652	205.7186311	26.28056001	0.051689341	0.014723609	-0.459027867	-0.696392093	20.25857437	470.727594	1031.495905	2382.415378	3662.013764	458.3083563	1034.16567	2396.583842	3726.398448	1903.864079	0.02623471	1089.363364	19.79166578	991.1550884	17.65616724	-12.8850888	16.75247637	6.029078654	2.436185341	55.50445534	50.05248785	46.54796102	53.85958657	1	2
40000041\0_4.mp3	159.2649473	160.6773605	4.004229989	0.007835126	4.92E-05	0.004496084	0.003938778	0.013488253	0.05292088	0.524848951	0.026821076	0.032562699	0.041860684	0.080463228	237.1649028	27.91574717	0.039720028	0.012567578	1.011716625	0.422048911	23.4095271	317.0798179	1892.434673	2695.277877	3487.940616	321.4184559	1975.205741	2631.696167	3510.601421	2109.730446	0.272369672	1063.060988	18.64606156	1047.136344	16.71224583	-27.92818584	12.21428719	8.661736235	8.3181705	57.3116333	34.16151985	44.80433504	62.30578296	1	2
40000041\0_5.mp3	159.2485539	160.4918459	3.136111561	0.005093816	3.20E-05	0.002627845	0.002673175	0.007883534	0.041434502	0.393462017	0.020029067	0.025565293	0.036906808	0.060087202	95.21992918	23.16925076	0.05488305	0.024502668	-0.671517284	0.183816549	24.59028683	313.5423112	1640.502981	2565.593001	3421.569632	316.1718782	1868.94501	2678.346934	3497.253067	2090.179222	0.240055583	1060.360396	18.89215636	1042.750311	16.78254115	-11.3637885	12.39696519	8.125151881	8.182815414	47.85881238	35.50945163	42.1518191	51.07301368	1	2
40000041\0_6.mp3	155.892476	156.5546833	3.571831564	0.005290571	3.39E-05	0.002739878	0.003071696	0.008219635	0.052309941	0.475222788	0.023320713	0.032400747	0.048785143	0.069962138	121.3476507	27.42824747	0.067831874	0.041417182	0.132228815	-0.330857713	23.00997082	318.300296	1760.986376	2909.355522	3477.587388	315.8865676	1911.847869	3073.990656	3529.770188	2207.87382	0.560465093	1071.29454	18.25367675	1098.327971	15.93330996	-13.7624958	12.69829276	8.269242844	9.33264662	63.77996855	40.9895891	41.55532455	56.46774235	1	2
40000041\0_7.mp3	168.0597803	168.665706	2.79979502	0.004894323	2.91E-05	0.002771283	0.002983119	0.00831385	0.058277789	0.583036048	0.029360438	0.038009519	0.048783184	0.088081313	98.68611387	19.55267788	0.079319209	0.046898727	0.670794911	-0.925828851	22.28617944	337.7309706	893.4707343	2231.74318	3568.897316	318.2605496	798.0185749	2198.132206	3565.072618	1719.870987	-0.543979154	1082.27069	24.36775134	920.4401341	19.01264335	-13.57502556	15.47708956	8.645289436	5.761825268	69.84294429	56.59580839	38.67033817	58.11231831	1	2
40000041\0_8.mp3	166.7847867	168.0821669	3.372702756	0.005461911	3.27E-05	0.003021904	0.003198797	0.009065711	0.048476674	0.456811602	0.023770199	0.031362386	0.041887091	0.071310597	103.7822724	19.75703165	0.075825152	0.041858811	0.034340345	-0.08871032	23.90177297	319.5059863	806.1710623	2209.671207	3603.779646	316.049307	786.0044641	2177.163357	3593.894126	1718.277814	-0.549334328	1092.61494	24.55501508	921.8366278	18.98384103	-15.5556762	16.04133979	10.21017783	5.180123086	81.84970958	60.75279002	43.79557269	53.56930045	1	2
40000041\0_9.mp3	170.3702191	171.4157888	3.144307171	0.005585207	3.28E-05	0.003107317	0.003366027	0.009321951	0.044167803	0.46152877	0.020959637	0.025864811	0.037698266	0.062878911	137.6224241	24.57533616	0.070027467	0.03556097	-0.265158776	0.271368745	25.15887152	326.0931427	815.7189096	2210.59827	3543.519985	305.5824467	808.1296267	2202.399097	3549.916746	1716.506979	-0.565777395	1081.444766	24.55872081	918.8424769	19.045702	-15.18099633	15.79813335	9.342176433	4.101218675	88.02847526	68.20948131	43.4913077	59.22938702	1	2
40000042\0_1.mp3	113.6971252	113.7473814	1.616291927	0.015001145	0.000131904	0.009156022	0.008398303	0.027468065	0.101655621	1.000240462	0.056684887	0.066665291	0.072058837	0.170054662	21.45201642	13.24731098	0.030173975	0.022983935	7.329919869	0.149541709	14.84286682	521.6420402	1198.193693	2442.898531	4366.455914	510.3815597	1118.731172	2309.487222	4394.103626	2083.175895	0.511807991	1294.574022	18.3727129	1099.350871	15.91848469	-9.524134717	13.45660685	6.36815951	-0.824078023	39.75044885	30.51070162	41.83732848	57.41836591	1	2
40000042\0_2.mp3	114.696019	114.3402487	3.21253289	0.015701496	0.000136791	0.009661199	0.008668562	0.028983596	0.089158505	0.902710707	0.048557769	0.056256679	0.066132683	0.145673306	21.47858538	16.40206907	0.035243916	0.024710221	6.598028396	1.232243842	13.864307	413.6416025	1093.981321	2628.025626	3923.728454	382.5099308	989.6382585	2542.973087	4202.341099	2029.365594	0.296209478	1273.277056	20.29488686	1082.920901	16.15999838	-5.516303647	11.21933668	8.334698885	1.269359542	44.61637772	30.40646586	46.95085656	59.54115392	1	2
40000042\0_3.mp3	117.3487241	117.1480819	2.795391199	0.011008493	9.38E-05	0.006493083	0.006240705	0.01947925	0.072089814	0.653616217	0.040889412	0.044700337	0.051188181	0.122668235	21.95246139	13.52566514	0.039066944	0.026509377	3.679704158	0.592016575	14.30915739	491.4291742	1033.160091	2501.568787	3394.525711	491.0472309	1027.017581	2482.591477	3358.824592	1839.87022	-0.100403047	955.9257872	19.80919138	940.4007025	18.60908861	-0.32277739	11.19730958	5.622751253	0.125926965	40.92620734	24.05891428	39.1465649	41.83699416	1	2
40000042\0_4.mp3	121.8718886	121.7003514	3.024009368	0.005584913	4.58E-05	0.003039339	0.003301465	0.009118016	0.050668579	0.470460215	0.026872483	0.02986732	0.041388601	0.080617449	20.9633711	14.21863464	0.071776161	0.048710581	0.309101069	-0.061791372	19.82405901	300.6373425	1928.605496	2545.333814	3380.969317	300.5256677	1931.861525	2597.16646	3019.732073	1962.321431	-0.118744456	906.402135	19.95802945	957.6206441	18.27445984	-3.089580752	8.133068207	8.533842072	9.603959405	40.27394578	23.05869561	40.3533455	48.07287518	1	2
40000042\0_5.mp3	121.9407891	121.981864	1.559367969	0.005549334	4.55E-05	0.003081192	0.003232893	0.009243577	0.051302148	0.459641086	0.028054866	0.029861382	0.040926837	0.084164597	15.90468079	13.98648887	0.073685258	0.058839732	0.344646985	-0.099934883	20.21067524	297.1640314	1902.199565	2583.431983	3514.494384	295.037918	1898.858634	2583.338272	3518.58985	2073.956168	0.16715876	1074.517311	19.45607304	1036.629384	16.88163607	-3.063705233	8.743503232	5.104758267	12.02103269	31.20871118	20.50620113	31.18848998	36.80390083	1	2
40000042\0_6.mp3	122.4468899	122.4053543	1.651811305	0.004737126	3.87E-05	0.002640129	0.002791438	0.007920387	0.045988309	0.412355926	0.024861513	0.027071508	0.037488418	0.074584538	15.11741405	14.04720337	0.077300821	0.060846096	-0.284005687	-0.051731112	21.19131147	286.6574965	1893.973827	2604.405527	3528.605404	282.4645783	1883.354331	2606.973932	3539.158417	2077.987815	0.170391427	1085.564613	19.75087916	1041.464432	16.80326227	-3.322975683	9.169106246	6.526029282	11.46242957	39.31652142	21.59728636	35.79027191	44.73087119	1	2
40000042\0_7.mp3	122.4222385	122.2640278	2.249304922	0.004714361	3.85E-05	0.002675614	0.002694911	0.008026841	0.048392852	0.433154244	0.027229688	0.028207779	0.038941813	0.081689063	23.76869675	10.68246978	0.073076059	0.054899926	-0.083025258	-0.238755073	23.15819846	326.4502739	779.1837809	2629.583626	3754.069778	312.4192362	782.3528215	2562.95949	3695.011455	1838.185751	-0.2185143	1127.53074	23.80159703	984.2703651	17.77966768	-9.063966922	14.92621278	12.83899818	5.596838111	67.13364955	30.95785404	61.01479373	37.54931957	1	2
40000042\0_8.mp3	123.7325761	123.827636	2.931201655	0.005896184	4.77E-05	0.003503914	0.003390125	0.010511743	0.054903575	0.500807629	0.032298416	0.031870481	0.038014574	0.096895248	12.86153023	10.73194929	0.053143382	0.042099075	0.780055361	-0.178710686	21.42745878	325.276373	831.3630577	2073.730023	3703.411603	312.456673	874.7947947	2062.645945	3550.144531	1700.010486	-0.623439742	1079.229286	24.11858973	907.1686309	19.29079049	-6.299720776	14.79873809	11.72958528	1.602287374	49.82141269	28.51399726	53.43592746	49.40566649	1	2
40000042\0_9.mp3	127.0324063	127.0150983	1.667519297	0.004024871	3.17E-05	0.002291858	0.002365302	0.006875575	0.037471349	0.339409302	0.021319167	0.022112216	0.026623772	0.063957501	13.39926208	11.07196972	0.059417192	0.046292017	-1.127529324	0.242394906	23.60387426	326.2481403	813.8427634	2101.705137	3465.458803	327.7410463	816.1390235	2106.41466	3462.46673	1678.190365	-0.651600699	1044.908561	24.33028381	893.9404411	19.57624825	-6.107389929	14.9596479	12.10409489	3.050491078	56.85772501	27.65906202	62.17240055	39.04376151	1	2
40000043\0_1.mp3	120.8070535	120.6504531	2.008427288	0.007282155	6.03E-05	0.004168951	0.003914005	0.012506852	0.071893408	0.719038006	0.037573402	0.041243875	0.059691837	0.112720207	91.77127688	17.46796314	0.037718748	0.019136887	2.409160392	-0.826548804	18.59145524	474.8829507	1187.480212	2406.847343	3488.623065	495.53168	1191.647274	2411.32118	3505.757313	1901.064362	0.025522698	1003.408544	18.82524329	968.2709665	18.0734532	-13.03802299	17.22152121	3.572558254	1.490717347	51.56467892	45.83539097	46.74288807	41.10609238	1	2
40000043\0_2.mp3	123.5935117	123.8991823	1.918840032	0.005244089	4.24E-05	0.0031547	0.002826113	0.009464101	0.047522919	0.442264755	0.026808926	0.027186509	0.03767469	0.080426778	23.85841171	10.7443527	0.045961601	0.031117804	0.038116444	0.021441542	20.49657943	325.8598245	1137.456889	2382.876692	3256.829772	320.0836736	1126.152359	2398.643813	3409.141891	1813.505434	-0.3486095	1029.686073	21.7129826	941.8036441	18.5813679	-10.96046046	18.6524698	2.100161774	1.244122551	64.62630811	65.38314035	51.99403735	34.42314003	1	2
40000043\0_3.mp3	126.6954612	127.0150983	1.549760522	0.005930543	4.68E-05	0.003538419	0.003244572	0.010615256	0.052490572	0.474536943	0.028844286	0.030827682	0.040614717	0.086532858	15.01754204	11.17477262	0.045261406	0.035393735	0.559037183	-0.020617201	20.11069273	394.4377304	1189.567086	2363.491591	3271.135588	374.4409188	1182.042231	2394.910688	3446.199795	1849.398408	-0.217263617	1023.919625	20.40415152	952.8218956	18.36649649	-11.66886118	18.41147618	2.477185132	0.559254076	67.80302484	69.64003423	45.99330489	36.38329499	1	2
40000043\0_4.mp3	131.0215806	131.3424556	1.494394386	0.009314474	7.11E-05	0.005651554	0.005012427	0.016954661	0.045199937	0.408268509	0.02549121	0.026976252	0.033473552	0.07647363	16.37353454	15.03804215	0.044366037	0.028437057	1.098004004	1.626656305	24.3672271	268.5869075	1931.534899	2760.352154	4009.570952	271.5817828	1940.132173	2760.316389	3962.432506	2233.615713	0.559086622	1230.283574	19.2639927	1134.061614	15.43126033	-16.32972116	15.18167194	8.674683601	12.90121315	132.9368469	68.70698548	23.71996419	71.85107366	1	2
40000043\0_5.mp3	131.5444199	131.8745953	2.110897146	0.009786199	7.44E-05	0.005958006	0.005274022	0.017874017	0.040465931	0.359698454	0.023427266	0.024362576	0.029014989	0.070281798	14.95433574	11.49225542	0.041110754	0.031866441	0.913659363	2.090415811	24.09404532	269.621935	1959.7761	2756.45845	3804.630221	270.8236198	1970.024188	2762.211789	3830.594771	2208.413592	0.48853523	1186.590384	19.36550028	1114.431394	15.70307522	-16.08714059	15.25269339	8.686866216	12.56173435	122.9752426	64.1163108	23.48244666	77.88208306	1	2
40000043\0_6.mp3	133.8544152	134.3348227	1.461189678	0.007686032	5.74E-05	0.004690738	0.004250114	0.014072214	0.037485569	0.347034554	0.020710452	0.022775733	0.027602665	0.062131355	14.83664605	11.65941412	0.03341679	0.023804113	0.035327005	1.54805825	24.75723543	246.4573701	1959.17618	2811.353779	3831.540454	243.1975984	1981.354337	2819.627382	3838.297675	2220.619248	0.496310288	1198.366692	20.17532926	1122.701934	15.58739632	-14.29297954	14.43904697	6.132394831	13.23958473	67.51230817	41.40203289	24.48664779	59.21250883	1	2
40000043\0_7.mp3	136.0799242	136.761928	2.126309674	0.007545491	5.55E-05	0.004389293	0.004377946	0.013167879	0.046239016	0.41489418	0.025720668	0.028727222	0.032534018	0.077162003	14.40861793	11.83242056	0.031451863	0.022657862	0.583986011	0.919778343	22.70632173	262.1436057	673.903589	2286.93535	3614.258457	258.9858228	669.0000933	2295.127723	3683.542237	1726.663969	-0.550809017	1141.518805	27.178358	941.1052471	18.59515719	-19.17938844	19.50058613	10.91909587	6.966502689	98.69751814	75.64683177	29.52749519	38.62411705	1	2
40000043\0_8.mp3	137.5401517	138.2711335	1.596075906	0.009023202	6.56E-05	0.005217547	0.005479053	0.015652641	0.052782582	0.470846374	0.029915822	0.033600507	0.037152474	0.089747466	15.80713425	12.00452708	0.028438783	0.022101023	1.572375497	1.00763519	22.03406907	239.0105107	655.0244874	2235.934283	3534.17873	232.6733733	642.7761543	2221.175703	3518.387687	1653.75323	-0.7619453	1095.238105	28.88754051	902.2760515	19.39539454	-21.29526775	19.63460679	12.40756841	5.914127113	61.58703044	42.85864024	31.59778998	40.10824522	1	2
40000043\0_9.mp3	138.1912966	139.07213	1.456072542	0.008038202	5.82E-05	0.004750262	0.0048993	0.014250785	0.047863368	0.427483402	0.027318782	0.029952749	0.032183576	0.081956345	15.54138266	12.06012814	0.027091538	0.017787062	0.903780597	1.019873861	23.01591874	241.5625297	656.8846268	2198.511372	3397.401682	235.9327959	656.7172982	2199.066317	3353.738754	1611.363791	-0.871559732	1039.268653	28.804094	873.2758941	20.03948594	-19.01718979	19.61086153	9.714871421	6.879189818	42.60542924	34.34437221	31.17700101	35.6102066	1	2
40000044\0_1.mp3	115.3885633	114.9030208	5.934826919	0.009234324	8.00E-05	0.004617913	0.00518238	0.013853739	0.125075588	1.19117063	0.063673284	0.078252618	0.110822418	0.191019853	72.55933481	23.14935172	0.043339796	0.026521387	6.893591973	-3.71903695	12.41573677	656.9907212	1197.376077	2210.713671	3318.849461	693.4445877	1188.266317	2244.987064	3309.60364	1859.075402	0.088818553	872.0530175	18.17594641	920.2477225	19.01661865	-16.85393544	17.92822431	0.65223016	-1.432633259	56.5786865	42.25556899	48.80635665	52.86976777	1	2
40000044\0_2.mp3	124.3893022	124.616923	1.932916783	0.005158961	4.15E-05	0.002753524	0.002708168	0.008260573	0.060379884	0.577269842	0.033975747	0.03513902	0.046771861	0.10192724	20.07592316	14.40879414	0.048811004	0.030669585	0.885817909	-0.940951637	18.52735174	556.2261476	1145.490345	2166.972293	3579.178493	561.0131893	1127.639261	2154.330152	3572.675961	1853.914641	-0.04107053	1003.887591	19.08186279	945.8169872	18.50252241	-8.880800539	17.36040458	2.611278205	-3.033327965	75.82890883	68.39039641	52.35719823	48.77850116	1	2
40000044\0_3.mp3	124.042419	123.4705237	2.752576365	0.004980425	4.01E-05	0.00244911	0.00290002	0.007347331	0.0544591	0.542033553	0.029644131	0.031126589	0.04487432	0.088932393	24.6636484	14.36309052	0.03864946	0.034491361	0.400246793	-0.647046602	17.32983395	541.634621	1108.071352	2013.008588	3224.451873	549.1411657	1110.267034	2001.273708	3332.925845	1748.401938	-0.329475349	927.9282263	19.95381429	886.1140886	19.74914994	-10.86585832	20.62551161	0.283309118	-3.852347	78.66887337	82.08378993	54.57328192	50.41204231	1	2
40000044\0_4.mp3	129.0571662	128.788163	6.019289862	0.008935469	6.92E-05	0.004908144	0.004403834	0.014724433	0.047405524	0.478877712	0.02455069	0.026380414	0.042805633	0.073652069	164.4215952	32.03733252	0.061673987	0.035318777	1.032497319	1.14894628	22.14351992	301.844947	1956.831909	2361.405682	3414.668905	306.7193985	2004.303403	2390.256559	3371.346043	2018.156351	0.002538529	1021.542215	19.52395375	996.912731	17.55419452	-13.42072373	14.71666152	5.108376826	11.36890279	93.15230661	70.82468738	51.05943788	52.59821989	1	2
40000044\0_5.mp3	130.8702539	132.1033147	4.867789939	0.00580656	4.44E-05	0.003107033	0.003010265	0.0093211	0.034117224	0.340643299	0.017739007	0.020092623	0.029498731	0.053217022	23.70796426	18.7595908	0.056907958	0.039892413	-0.874092539	0.938110366	24.63896243	314.9851425	1862.023715	2340.344384	3820.064966	303.172301	2032.999715	2352.192613	4066.980588	2188.836304	0.428515733	1254.602762	18.85835261	1110.285682	15.76170916	-12.64119341	16.80251264	6.424489126	10.83192432	134.5175777	105.4054052	45.32373653	50.5740933	1	2
40000044\0_6.mp3	130.6415603	129.8338588	12.21162524	0.006291863	4.83E-05	0.003120648	0.003113083	0.009361945	0.034235784	0.369826569	0.017484714	0.019487498	0.032155167	0.052454141	120.2061067	18.95017789	0.062934859	0.051516462	-0.743807985	0.977634988	24.02160269	289.3492733	1942.005497	2424.205316	3413.098311	288.8807064	1995.566361	2416.649951	3345.024926	2011.530486	-0.027396124	1018.71474	19.96445718	994.6191435	17.59467442	-9.691108924	14.95123377	2.794206937	13.48807942	103.1758112	75.3633718	69.66809566	79.04971261	1	2
40000044\0_7.mp3	125.9155207	125.3388215	6.899569563	0.010084688	8.00E-05	0.005296328	0.004709589	0.015888983	0.073277498	0.835364742	0.03577185	0.04064137	0.063876712	0.107315551	150.4400193	40.58569936	0.07687724	0.05724574	3.20504468	-0.186414144	19.37095787	325.1410052	1028.426983	2351.403478	3638.79755	318.0677474	1038.067116	2296.381299	3709.226391	1840.435639	-0.27244618	1130.386215	22.09045903	973.3038175	17.97999729	-17.67522681	17.38398243	9.39464152	3.192669097	102.3398643	76.31617288	47.14573396	66.78900911	1	2
40000044\0_8.mp3	124.912336	124.9412666	4.065734136	0.007711631	6.17E-05	0.003918044	0.003846411	0.011754132	0.045457104	0.431053883	0.02389703	0.025191613	0.035048855	0.071691091	190.2667978	25.44952023	0.050610241	0.021229771	0.374045476	0.90514544	21.94593077	295.2147996	990.701424	2345.305899	3669.611883	288.8593419	986.6642496	2312.288877	3762.962307	1837.693694	-0.29580837	1158.034322	23.02351767	979.7864911	17.86103417	-17.52192178	15.46160944	8.830285771	3.383299471	90.04895993	70.92017893	44.93339936	62.69707265	1	2
40000044\0_9.mp3	126.2729435	127.0150983	4.196741374	0.008053802	6.38E-05	0.004102135	0.004004258	0.012306404	0.052354138	0.498426365	0.027230092	0.029237644	0.04595532	0.081690277	185.2192693	34.94604823	0.054901356	0.024755838	1.033567232	0.51447177	21.15473198	294.8791993	892.354301	2297.309312	3573.148006	290.0646406	892.1810511	2274.753722	3662.762975	1779.940597	-0.42794251	1124.232778	23.88579229	951.8980294	18.38432212	-17.77460621	16.09845028	9.235567902	3.992364784	86.9988246	67.26790745	39.1602826	53.89814013	1	2
40000045\0_1.mp3	227.67212	227.4947628	4.232075265	0.002804636	1.23E-05	0.001556953	0.001457105	0.00467086	0.042661196	0.393189993	0.024602941	0.023482671	0.030928323	0.073808823	129.2859482	19.81938097	0.034905079	0.015629836	-1.242908029	-0.642769143	23.16606827	666.3773984	1111.187505	1620.693675	3451.163525	617.9859488	985.2807466	1449.788376	3308.665592	1590.430166	-0.685830543	896.8932144	22.37246583	809.1292669	21.62818812	-5.511735765	17.37496226	3.165895042	-9.95136902	49.53627123	42.02223014	37.1776143	67.75505535	2	1
40000045\0_2.mp3	225.6383346	225.4019505	2.553943399	0.003789507	1.68E-05	0.00219086	0.001864749	0.006572581	0.061649214	0.610470304	0.035051289	0.034628299	0.042316323	0.105153868	198.706085	19.81367839	0.041799114	0.017033028	0.423733285	-1.534362426	22.36514754	519.0715186	973.4954495	1488.094683	3152.856192	499.5738548	967.8632177	1427.536539	3145.390969	1510.091145	-0.998559916	881.9390381	23.68916682	775.2043568	22.57469253	-6.468154957	16.98778635	3.01755631	-5.290548377	52.41605363	46.54576416	36.97584927	50.35051016	2	1
40000045\0_3.mp3	226.7253118	227.4947628	8.56720962	0.005776319	2.55E-05	0.003039238	0.003006484	0.009117714	0.054121711	0.54801622	0.031319628	0.030725056	0.036546461	0.093958885	98.58564386	19.70522973	0.058005227	0.026194627	0.420994379	-0.524369722	21.81294814	500.068668	980.4817675	1502.171718	3174.814122	470.1611334	951.5025488	1396.758494	3153.516256	1492.984608	-1.068479937	894.4517077	24.23596805	771.0255963	22.69704156	-6.065449828	17.7625203	3.423459091	-7.122542758	55.58343498	44.54003942	38.78377296	51.4628757	2	1
40000045\0_4.mp3	215.0432628	234.9738159	43.28957125	0.010966411	5.10E-05	0.006546775	0.005773308	0.019640326	0.065869462	0.607544525	0.038792088	0.037063251	0.043102404	0.116376263	467.7444527	27.12957052	0.038128488	0.011841336	2.790064244	0.583981078	23.6597132	316.0609769	648.0958641	2348.153144	3131.180839	311.4194118	572.2608358	2329.806558	3081.300411	1573.696804	-0.874399858	923.2936663	28.15605043	839.1985139	20.85323045	-17.20915316	13.32161046	9.582838377	4.575232286	40.49691691	31.26400844	45.17186564	49.44138787	2	1
40000045\0_5.mp3	230.3167891	237.9788453	30.35077166	0.007649032	3.31E-05	0.004445786	0.003646561	0.013337357	0.063067156	0.603869008	0.036611803	0.033871747	0.040194234	0.10983541	227.5465241	27.37356653	0.075002616	0.028059985	1.506778097	-0.370101425	23.29340241	429.5612751	1800.274571	2559.873495	3354.061994	463.5484516	2004.132841	2356.690128	3134.079244	1989.612666	0.071077619	890.1769309	17.52036348	957.094103	18.28451345	-10.97316461	13.84979792	7.25409488	5.221291384	45.33073595	27.52632241	41.24190579	47.78221904	2	1
40000045\0_6.mp3	232.9327142	237.9788453	26.33512901	0.010609692	4.55E-05	0.006183843	0.005817094	0.01855153	0.059155488	0.56120758	0.032547187	0.032788616	0.040223188	0.09764156	373.534235	27.61176165	0.072351448	0.018325901	2.100679115	0.905942049	22.51794747	414.7139113	1762.225745	2583.895318	3436.070689	454.692638	2111.690623	2358.823958	3177.750232	2025.739363	0.136003288	907.6858647	17.37414695	972.0984743	18.0022914	-12.57207953	12.68676486	8.178607464	5.300612608	46.53612004	31.042316	45.21020673	54.32370702	2	1
40000045\0_7.mp3	219.2454304	236.608188	44.09327174	0.008264476	3.76E-05	0.004642666	0.004180653	0.013927998	0.056242012	0.575792615	0.030545793	0.031603942	0.037519233	0.091637379	249.9409909	27.63569463	0.068223786	0.022895405	1.204523534	0.245246258	22.43870973	441.7117962	975.5195776	2402.211003	3774.402549	458.915797	963.3361141	2487.933883	3849.731275	1939.979267	0.138443949	1130.271826	19.95270219	1017.540773	17.19832803	-16.63307106	17.99923672	8.763071953	-1.70390072	84.93850612	71.94948879	41.46241581	69.58437678	2	1
40000045\0_8.mp3	203.770687	236.0621381	60.38372191	0.008275286	4.07E-05	0.00449978	0.004917705	0.013499339	0.050908189	0.518609382	0.026512922	0.029220734	0.037233604	0.079538766	318.2600199	34.09856794	0.075844819	0.015814463	0.913841682	0.653461502	21.89316649	446.9602499	962.9115185	2441.279219	3559.287946	457.561799	953.2847987	2578.526985	3706.192457	1923.89151	0.104043148	1082.876886	20.03822829	1003.652341	17.43631663	-16.218714	16.21953607	8.507929117	-0.607941306	70.03066914	54.91310704	49.54315197	70.98556251	2	1
40000045\0_9.mp3	224.8415726	233.7554497	29.97343466	0.010077645	4.48E-05	0.00574031	0.005067946	0.01722093	0.061606441	0.597622222	0.035713862	0.033976772	0.042313064	0.107141587	349.9467873	27.11390439	0.057109301	0.017545615	2.154324747	0.425697444	22.06395306	334.5767456	937.8834194	1893.973638	3233.686471	335.8472609	940.4001707	1910.03675	3046.49509	1558.194818	-0.987547209	903.5492762	24.24438705	810.3023131	21.59687775	-17.54291402	19.89618179	8.807268435	-1.680789499	56.10381895	42.48963601	41.23950725	60.75313874	2	1
40000046\0_1.mp3	174.6824591	175.219904	6.081816185	0.009726556	5.57E-05	0.005396921	0.005589092	0.016190763	0.115675095	1.022809762	0.065391256	0.074411767	0.081156005	0.196173769	48.29521576	40.03098824	0.049662132	0.035800653	6.176908925	-2.992353431	16.4943944	965.7783392	1386.538137	2836.266073	3640.59562	1004.906014	1396.555916	3060.002001	3478.439063	2234.975749	1.355061263	824.5110164	14.85234275	1067.706124	16.39027782	-12.12529131	16.94737862	0.862884088	-1.805217702	48.03772844	46.6061513	38.44577061	39.75418268	2	2
40000046\0_2.mp3	198.1134861	198.0456939	4.525310569	0.004949335	2.50E-05	0.002796398	0.002803692	0.008389194	0.08626024	0.796792937	0.048506277	0.052107692	0.063106047	0.145518832	66.73325693	45.05021022	0.053263689	0.033981816	2.618065264	-2.711042431	15.16445447	880.3383219	1340.255414	2575.219205	3409.123501	961.0973939	1392.034309	2765.246629	3341.772446	2115.037694	0.988362761	793.5583508	15.52786012	1008.472395	17.35297871	-7.046668533	16.09449872	-2.252055943	-3.473616866	39.71821386	36.42886146	43.29462881	53.13772862	2	2
40000046\0_3.mp3	213.8300681	214.2309121	11.44316768	0.004246643	1.99E-05	0.002373623	0.002324343	0.007120868	0.042861267	0.382831997	0.024840823	0.023874877	0.031122298	0.07452247	45.60472835	36.99496953	0.088315183	0.066544781	-0.80985968	-0.176483596	22.59899543	724.6491478	1335.642243	2337.516491	3728.804625	805.5156288	1287.905137	1855.076741	3738.433191	1921.732675	0.30722696	977.6391872	17.8030856	955.0868353	18.32294128	-0.467280759	15.5621036	-0.503660354	-4.179948026	25.14051539	25.98222962	22.56124366	33.67786506	2	2
40000046\0_4.mp3	222.2884818	222.5557333	4.537746676	0.007823883	3.52E-05	0.004667798	0.00361181	0.014003395	0.049720486	0.445327977	0.028544365	0.026656582	0.036660461	0.085633095	74.34580999	44.5668821	0.079826473	0.055656289	0.633069189	0.523951078	23.42729324	394.9694353	1718.380563	2882.844688	3822.945833	408.1079098	2460.981068	2899.993058	4194.029359	2490.777849	1.257513189	1261.973816	15.44930571	1229.743379	14.23061128	-2.489024326	11.38763884	4.172195209	13.53725066	31.68664072	25.38757577	29.87853531	50.75771785	2	2
40000046\0_5.mp3	163.8358552	233.3507331	58.05037842	0.004934704	3.01E-05	0.002459854	0.00242081	0.007379562	0.070742717	0.676879245	0.034965354	0.039591145	0.064885892	0.104896062	57.40932411	47.53169875	0.147899059	0.120058941	1.345078549	-1.758285091	20.50617576	372.1222533	1539.81117	2644.087783	3232.476953	367.2537306	1571.495382	2628.797746	3197.855844	1941.350676	-0.043360552	943.5340379	19.08134315	966.9218933	18.09866973	0.171765807	8.38361901	3.68521586	13.18695869	24.98062342	24.65380574	27.87604011	43.86193512	2	2
40000046\0_6.mp3	158.3881149	233.3507331	56.73735233	0.004397912	2.78E-05	0.002287804	0.002289802	0.006863411	0.070450852	0.63776274	0.037481645	0.03843578	0.061309073	0.112444935	103.1420933	40.57700671	0.163226202	0.130479428	1.22524308	-1.858109267	20.3166079	368.1364566	1750.271884	2593.780359	3333.632866	363.6519376	1755.005589	2564.909735	3266.310214	1987.469369	0.033604946	967.5527588	18.70696587	983.7473542	17.78912027	1.139238091	8.148542945	2.871368955	13.79467985	24.50759742	26.82642098	28.70104499	40.81518813	2	2
40000046\0_7.mp3	223.3595441	223.7157249	4.735390342	0.004124692	1.85E-05	0.002385238	0.001976401	0.007155713	0.038004173	0.352526673	0.021686963	0.020724405	0.028481528	0.065060889	39.03829981	32.15688983	0.105382261	0.078526797	-1.215007179	0.0653439	26.47981127	424.7004172	978.161783	2660.718186	3460.000169	428.3092282	939.6211419	2749.671275	3407.854219	1881.363966	-0.01748563	993.1816635	20.56253409	972.6311561	17.99243206	-2.905761763	13.10499249	9.211819063	-0.03334796	32.90394322	19.66367426	36.69325607	36.36444793	2	2
40000046\0_8.mp3	222.2620055	222.2987753	4.03176385	0.002712202	1.22E-05	0.001391521	0.001352003	0.004174564	0.031257796	0.286395144	0.017312729	0.016932185	0.024562233	0.051938187	38.49210942	31.87948579	0.121485232	0.086620547	-2.135931978	0.026180344	28.14329914	430.9000136	991.7572649	2764.575257	3603.980641	435.0378223	998.1010764	2797.217414	3532.760111	1940.779106	0.133433283	1032.574096	19.84784925	1003.446402	17.4398951	-2.048387074	13.16171556	8.365963453	0.431497259	35.21409654	23.50392603	32.4636713	36.4832283	2	2
40000046\0_9.mp3	227.3925467	229.8724122	11.41292877	0.006110632	2.69E-05	0.002837568	0.003041438	0.008512703	0.060020367	0.676574786	0.026781958	0.031976812	0.061777404	0.080345875	81.48605424	40.06462881	0.231474792	0.170156155	0.842567678	-0.922189702	22.77373002	435.9464992	1057.75566	2661.246176	3465.351073	431.7462141	1041.962485	2718.196351	3479.403152	1917.82705	0.058229378	1015.885646	19.78955168	988.2008925	17.7089498	-0.753851195	13.37295146	6.489119541	-0.70072579	37.92859493	27.09990179	34.11346784	44.58317561	2	2
40000047\0_1.mp3	176.2761453	180.2500925	17.58071107	0.006518125	3.70E-05	0.003412252	0.002825072	0.010236757	0.048021569	0.469644057	0.026560049	0.02980745	0.035236237	0.079680147	63.00768786	25.70046646	0.03998256	0.03278962	0.176243522	0.077383307	19.36423677	584.4380143	1417.868895	2364.888648	3641.584454	536.5614304	1436.790761	2584.456647	3891.458248	2112.316772	0.571311243	1118.298939	16.8112883	1071.652969	16.32991324	-2.119416823	13.43725751	0.332904694	-1.143677382	26.62117781	20.61159004	27.96629373	33.6825437	2	3
40000047\0_2.mp3	180.7318348	180.9803837	1.582283937	0.002861448	1.58E-05	0.001633651	0.001597499	0.004900952	0.032985978	0.290073843	0.01752349	0.020447797	0.025488444	0.052570471	22.18298451	20.68544894	0.030561041	0.019850634	-1.897294858	0.05115903	20.81400008	606.63613	1430.897518	2448.461197	3601.42839	594.1427541	1443.489838	2712.198129	4041.128716	2197.739859	0.850424028	1148.995321	16.04991988	1113.654855	15.71402479	4.4118148	11.75643863	-1.22698511	-1.393055585	13.7956122	12.35242229	19.12539166	24.99824073	2	3
40000047\0_3.mp3	184.2160426	184.7831663	5.423017875	0.003194043	1.73E-05	0.001571397	0.001660724	0.004714191	0.038585259	0.353879922	0.018261575	0.022778733	0.038289824	0.054784726	36.38703304	26.5837473	0.059964543	0.045791629	-1.450960033	-0.293149034	20.03932977	616.3035562	1337.476393	2008.512667	3052.99045	594.9781496	1344.530322	1913.538059	2893.694606	1686.685284	-0.494172455	766.2388189	19.56502197	820.2886108	21.33395462	2.217266604	13.89164038	-3.141572803	-2.197081587	28.96195431	21.98841566	29.87221362	37.88551537	2	3
40000047\0_4.mp3	190.4695374	191.2995306	13.07193021	0.00604404	3.17E-05	0.003205283	0.002981303	0.009615848	0.063849025	0.579630979	0.036682352	0.038442	0.045067991	0.110047057	60.2762259	27.42600493	0.056932993	0.037808163	1.202315486	-1.015129934	21.29643693	374.9511479	700.704736	2703.150164	3611.646698	384.0371827	502.3213724	2679.6534	3646.500332	1803.128072	-0.18353357	1087.487717	27.04132496	971.780253	18.00818647	-11.9488516	12.23960231	14.12903126	7.918137116	48.59602768	26.78714284	58.14730634	52.1006656	2	3
40000047\0_5.mp3	196.2336158	198.2746175	14.72206218	0.007535286	3.84E-05	0.004366154	0.004291313	0.013098461	0.097539436	0.973286446	0.048513475	0.051854525	0.077520474	0.145540425	57.44659234	51.52134514	0.194636883	0.117838938	3.969850723	-2.342603818	20.26587843	351.343117	773.7224356	2771.755197	3674.651774	366.7696825	597.8538918	2757.199473	3675.985564	1849.452153	-0.092854802	1103.071961	25.07343262	992.3387541	17.63510689	-10.90843439	12.58586685	13.09542018	6.20378068	59.88544222	26.86265335	70.89967415	52.47242325	2	3
40000047\0_6.mp3	187.3319981	187.7960433	10.27997586	0.015444422	8.22E-05	0.009157458	0.008992789	0.027472375	0.17940834	1.611202044	0.101196981	0.12342817	0.149955857	0.303590943	37.44046757	29.90487736	0.03291307	0.025396838	13.11042412	-5.562958868	17.74846613	361.0000414	1297.321136	2835.027617	3967.582624	377.9858361	1348.518074	2780.216678	3954.40443	2115.281255	0.462900914	1192.139531	18.46001743	1095.367963	15.97636647	-19.74974755	13.65114141	16.30709043	4.941892768	39.85767089	26.33540026	47.25022489	47.28948713	2	3
40000047\0_7.mp3	194.2929404	195.2063522	4.368224189	0.005078108	2.61E-05	0.002885444	0.002734622	0.008656331	0.07468784	0.719262531	0.041179283	0.043965511	0.055736514	0.12353785	81.77476813	33.72914569	0.086365413	0.070481551	1.793999462	-1.932416628	20.98761393	385.3144477	858.8359636	2134.26212	3511.986422	386.517975	837.3581204	2227.376369	3498.147722	1737.350047	-0.441756463	1037.209916	22.78445487	917.202577	19.0797545	-16.45433004	17.13384187	10.17177999	2.42655392	141.5824473	104.6405045	53.94633723	65.13896758	2	3
40000047\0_8.mp3	195.7778757	197.2465409	9.450569842	0.005512427	2.82E-05	0.002931448	0.002754772	0.008794344	0.076990251	0.76327926	0.042112492	0.043432933	0.056397433	0.126337476	691.7772392	33.78764451	0.058659282	0.043111127	1.977341519	-1.977338614	20.85766485	392.3605943	910.0534363	2492.646019	3756.088643	396.6222576	899.3444212	2615.855092	3827.856035	1934.919451	0.088756928	1143.744592	20.9938195	1023.069601	17.10538559	-16.65509879	16.09120677	9.625583334	1.531457798	107.973923	79.58963602	58.38904578	60.69578231	2	3
40000047\0_9.mp3	198.0781227	199.3080526	8.082059373	0.007233477	3.65E-05	0.004264341	0.004281271	0.012793024	0.101779015	0.962398673	0.056801659	0.059491332	0.072211091	0.170404976	39.34544743	34.55742635	0.126927613	0.078722041	4.40553412	-2.834066192	19.71511398	378.0907436	762.3776249	2511.626732	3739.630387	392.6080087	743.1455814	2614.897723	3822.591428	1893.310685	0.006931154	1143.327806	22.59097535	1010.825556	17.31258167	-15.71780921	16.79901525	10.87005474	2.787835231	122.8793014	81.63240398	60.34188949	59.63249	2	3
40000048\0_1.mp3	140.5410299	139.3938263	10.72313984	0.023918827	0.000170358	0.013127776	0.013477084	0.039383328	0.122268066	1.155603536	0.068502202	0.08339728	0.096792246	0.205506606	129.1809682	55.97275428	0.052628674	0.032870057	11.31709829	1.223225073	14.74661458	593.1253917	1437.749366	2751.40488	3747.873784	594.98326	1178.216685	2621.27819	3792.14018	2046.654579	0.506429586	1065.718973	17.4569723	1042.404894	16.78810231	-15.39400625	12.54415127	8.35317194	-1.398493775	53.10606252	31.64884142	54.63025221	69.14107007	1	25
40000048\0_2.mp3	171.4917212	169.4469106	7.714530277	0.004266891	2.49E-05	0.002062313	0.002358329	0.006186938	0.045905601	0.443241374	0.020779692	0.026046951	0.044876443	0.062339076	73.12195247	38.81283561	0.203647482	0.13083069	-0.652210404	-0.365782211	22.40593702	458.3391775	1155.739231	2443.86247	3263.859431	458.5375298	1156.555364	2551.45491	3428.341933	1898.722434	0.001577953	989.9348012	19.19799367	968.663612	18.06612717	-2.186203558	15.06313278	3.98024938	-0.38847807	51.84311801	32.95000897	43.06383956	45.76890095	1	25
40000048\0_3.mp3	178.3005518	178.5919022	3.678133337	0.003928036	2.20E-05	0.002103695	0.00223681	0.006311086	0.049066822	0.443631347	0.023728547	0.027903662	0.044441893	0.071185642	42.31041761	30.87621218	0.148770898	0.079214371	-0.497000465	-0.599104251	22.80999165	414.8721519	1126.716871	2333.100328	2870.355096	391.938026	1126.66764	2410.145027	2643.440419	1643.047778	-0.718485674	750.5007976	21.73668777	817.3035479	21.41187328	-2.184813505	15.67074902	2.546991108	0.041240322	52.22305611	37.5049666	38.11478729	49.27663278	1	25
40000048\0_4.mp3	183.351057	183.612804	3.848702616	0.003254753	1.77E-05	0.001524591	0.001777257	0.004573774	0.031754763	0.295445957	0.01286196	0.016409525	0.030922507	0.038585879	59.21955213	26.784123	0.205361981	0.136609265	-2.080474105	0.281149975	27.54646122	334.9248694	2105.477018	2804.378389	3481.680846	345.2852467	2125.07111	2827.368268	3384.166432	2170.472764	0.435901722	1012.960395	17.81665991	1060.63107	16.49961093	-4.349845286	11.17921938	7.462982802	14.7937253	47.1033949	23.51389776	33.74510624	58.33022264	1	25
40000048\0_5.mp3	190.3074331	188.8839347	4.361554346	0.004015874	2.11E-05	0.002042605	0.002283433	0.006127816	0.035105842	0.316212145	0.015744613	0.019183666	0.033502169	0.047233838	68.4206178	27.27592946	0.18259779	0.118950414	-1.545257094	0.297251755	26.14928991	341.3683111	2071.373013	2727.159529	3345.403489	345.1027055	2070.693375	2735.854799	3347.477701	2124.782145	0.322374621	1000.791665	18.08009707	1039.733351	16.8312385	-3.972275045	11.67073435	5.246384407	12.5077264	35.73808604	20.87747001	30.2352703	38.55038148	1	25
40000048\0_6.mp3	206.348159	206.2174856	4.116025138	0.005217113	2.53E-05	0.002993862	0.00283617	0.008981585	0.02978941	0.285813054	0.014703233	0.016310798	0.023711208	0.0441097	87.32391504	35.73478506	0.174964908	0.085299998	-1.527927052	1.037003405	27.15206322	320.6157822	2050.103816	2795.615714	3551.302997	329.0606572	2059.200144	2807.15958	3529.354196	2181.193644	0.459091281	1066.764513	18.06952723	1077.331866	16.24383401	-3.878162782	11.16623813	5.989608045	12.3605145	52.00884895	20.40449954	35.04193033	55.29935542	1	25
40000048\0_7.mp3	218.6168892	218.6060507	3.830705741	0.003109459	1.42E-05	0.001552666	0.001574197	0.004657998	0.032857515	0.309237169	0.016310777	0.017283379	0.030070453	0.048932332	88.02549208	51.24343445	0.153076146	0.082182196	-1.943571694	0.05543131	27.46964348	400.9034952	940.2593683	2331.771463	3381.245755	412.3134802	932.9370436	2337.441054	3357.796113	1760.121923	-0.369656805	981.8275442	21.57921119	914.3548255	19.13917826	-6.03403872	14.80573126	10.62017171	-0.016297203	85.48097589	54.07435798	53.67420443	83.95248974	1	25
40000048\0_8.mp3	222.1404917	222.1704075	3.391435204	0.003901171	1.76E-05	0.002221837	0.002057236	0.006665512	0.032283585	0.289556531	0.016735807	0.017411418	0.027907291	0.050207422	50.61116616	38.66636572	0.124666235	0.080893047	-1.714227896	0.402262902	27.13827494	405.5552928	929.512622	2351.22099	3477.670056	417.3344611	922.3860898	2331.824521	3473.086185	1786.157814	-0.296839481	1018.583908	21.45573494	932.2671103	18.77144416	-7.475557221	15.42983859	10.44280491	0.955611437	94.05525245	62.06334435	55.12301893	78.60213204	1	25
40000048\0_9.mp3	223.1727429	225.5321854	7.152067396	0.004548855	2.04E-05	0.002441246	0.002543438	0.007323739	0.040983184	0.381653094	0.019081789	0.02141031	0.039847918	0.057245368	68.5793638	45.68767813	0.189537978	0.126427537	-0.956185473	0.065869234	26.67556161	354.2032047	855.1336367	2338.124288	3584.131271	356.9859149	862.0148364	2325.997139	3604.077091	1787.268745	-0.338762684	1082.363725	22.69161564	947.6560894	18.46661484	-6.834307427	16.17119266	8.947508979	1.633038957	86.55787071	56.71801723	45.51975231	62.14359535	1	25
40000049\0_1.mp3	132.6913142	132.6385371	2.125002062	0.00822929	6.20E-05	0.004654226	0.004529025	0.013962679	0.075630352	0.705058963	0.043165533	0.044786885	0.055067561	0.1294966	40.61135954	19.10404073	0.043761158	0.035656826	2.943564584	-0.798486622	17.90895129	559.6575857	1046.694399	2541.483931	3690.053263	568.2016929	1062.556651	2854.679138	3895.559517	2095.24925	0.643368093	1109.119275	17.78819302	1078.528189	16.22581604	-12.10059322	17.85717865	7.492772334	-0.905569464	62.43472544	50.25126523	39.83032482	56.08983827	1	1
40000049\0_2.mp3	134.3478239	133.9474082	5.381102099	0.011770577	8.76E-05	0.006707945	0.005823741	0.020123836	0.092944196	0.849629346	0.055571396	0.052754772	0.065365727	0.166714189	80.34985629	19.3931173	0.042568332	0.032530698	5.223379776	-0.760494705	16.85128721	579.9073997	1113.95508	2724.941599	3820.667098	589.5963533	1103.804521	2854.673621	3933.712945	2120.44686	0.72000478	1114.705531	17.37958065	1088.34211	16.07950279	-12.62350386	17.87935299	6.256841991	1.16814251	62.95910451	48.89428068	38.80045611	54.31941429	1	1
40000049\0_3.mp3	135.113083	135.8957182	3.329531077	0.007437509	5.50E-05	0.004025144	0.004467018	0.012075433	0.081510602	0.742463895	0.045782485	0.052125636	0.060364894	0.137347454	36.10529611	19.62978981	0.051345878	0.033157552	3.170450788	-1.496641817	18.24854786	500.1495911	1035.329746	2864.161723	3884.351578	543.4448889	972.0594334	3023.407207	3946.443464	2121.338748	0.715516666	1134.332858	18.27406074	1100.041987	15.90848368	-11.85689648	15.15669139	10.78071087	0.436849891	55.80191078	33.16704755	47.09886522	54.93360677	1	1
40000049\0_4.mp3	137.0068981	137.6734208	5.050990326	0.007806871	5.70E-05	0.004201752	0.004435192	0.012605256	0.054807254	0.526211128	0.028620106	0.034862148	0.044222831	0.085860319	72.71989052	23.4674721	0.062035437	0.032108029	1.259480842	0.315857015	20.95043239	314.696099	1866.32002	2490.258167	3351.343165	315.9223325	2011.666729	2459.32842	3478.151584	2066.267266	0.137573024	1054.076417	19.03622489	1023.681564	17.09515987	-11.40412201	14.20836455	4.811573218	11.32644843	51.2210903	34.68893942	43.90106799	56.23105283	1	1
40000049\0_5.mp3	137.7139649	138.590977	2.635753002	0.007656931	5.56E-05	0.004179446	0.00466643	0.012538337	0.068837996	0.681997372	0.036720574	0.044514899	0.055418736	0.110161723	71.16454586	16.0014156	0.042017628	0.022509159	2.369908267	-0.65041135	20.20927734	309.4039787	1782.385609	2296.727414	3155.158106	306.3606894	1900.526811	2229.84732	2937.897141	1843.65799	-0.436711028	877.1788171	20.71037201	898.1537549	19.48441445	-13.01229469	15.42955051	3.220450933	11.96613317	44.96751144	33.75523699	45.70122998	45.4904245	1	1
40000049\0_6.mp3	138.5015438	138.3510251	3.497878081	0.005119873	3.70E-05	0.002626652	0.003218173	0.007879955	0.055763019	0.506315364	0.028515226	0.035555412	0.045616918	0.085545679	96.83777358	19.58448445	0.05313634	0.025150978	0.478466061	-0.612110848	20.97374102	316.8835226	1838.389913	2178.636944	2927.445885	320.0102647	1882.498045	2113.763537	2818.488905	1783.690188	-0.582415928	832.8262134	20.92907322	863.4701052	20.2670595	-8.213551723	14.47472979	1.13080925	12.21937642	38.79883735	29.98389918	38.84393251	48.54958997	1	1
40000049\0_7.mp3	141.2090943	141.584827	4.027730578	0.005544116	3.93E-05	0.002906938	0.003113746	0.008720815	0.047206185	0.454858889	0.024420249	0.030793526	0.03745743	0.073260746	38.77080157	12.39918449	0.064776502	0.029641432	-0.008113064	0.001916947	21.99000349	373.6766176	1014.070008	2701.657279	3799.655833	395.8298006	921.8347003	2748.169145	3812.618487	1969.613033	0.181836455	1138.929562	20.64151143	1037.869263	16.86146861	-18.76807274	19.88583578	13.44389669	4.324082808	64.71568695	44.53050216	47.41196392	53.18985167	1	1
40000049\0_8.mp3	140.9731452	141.1765039	2.867799434	0.004705208	3.34E-05	0.002582466	0.002920085	0.007747399	0.047559253	0.439384429	0.025475996	0.03169339	0.03805996	0.076427989	49.48146185	12.05679086	0.036163868	0.024066777	-0.137716945	-0.267471668	21.54258544	388.5263182	1147.577795	2668.578916	3884.185903	414.5844613	1076.75658	2663.324036	3985.575146	2035.060056	0.332586335	1190.330228	19.31975002	1068.107153	16.38412397	-19.09390253	18.3750453	14.01809305	4.389910695	50.24009674	36.25886356	43.18185616	45.95787639	1	1
40000049\0_9.mp3	141.0233042	141.0135046	2.756638743	0.004250972	3.01E-05	0.002282741	0.002397108	0.006848223	0.052134504	0.486327268	0.027207188	0.034209551	0.041464029	0.081621564	16.32397468	12.17913694	0.056819224	0.037230394	-0.019426224	-0.727360609	21.54954006	383.898552	750.5500913	2270.304798	3507.619338	393.8220817	686.5798813	2563.691466	3616.027871	1815.030325	-0.185608837	1074.068596	23.6137135	966.2908132	18.11048989	-18.03598062	21.94395649	12.79707732	3.054035595	47.45783051	36.11963893	36.423309	42.45777424	1	1
40000050\0_1.mp3	131.1369786	187.579218	44.94204832	0.018636867	0.000141931	0.010043929	0.009667571	0.030131786	0.146168118	1.359756477	0.079422718	0.097674463	0.106200142	0.238268153	72.81375091	32.58020716	0.026185491	0.019841576	11.15614396	-1.928806135	12.1242758	382.6838161	1072.988346	2029.854129	3451.172731	327.6628656	1017.279692	1590.690892	3274.059483	1552.423233	-1.045728194	982.1322058	24.67995623	815.5088757	21.45899391	-23.04639585	18.82349642	6.009875404	-3.052192961	31.98248972	26.85364044	37.16867066	45.8576541	2	1
40000050\0_2.mp3	153.5977606	192.5188886	47.22850233	0.006420165	4.18E-05	0.003716908	0.003895406	0.011150725	0.149988877	1.347481619	0.08501862	0.099298029	0.111263597	0.255055859	37.7725541	33.26478657	0.021141757	0.015539239	7.996304812	-6.32251177	11.75730488	603.1473282	1155.299179	2243.706829	3287.475257	613.7286265	1157.063749	2267.558129	3237.350127	1818.925158	-0.079907174	874.5405002	18.78938226	906.7657478	19.29936154	-15.64070116	17.55653911	1.5661066	-3.782416227	39.44758133	34.50793874	36.77393226	43.80159927	2	1
40000050\0_3.mp3	162.5195837	201.6239006	49.02195441	0.005553324	3.42E-05	0.003231789	0.003294917	0.009695367	0.101135329	0.926425053	0.057482803	0.061946062	0.071246894	0.172448408	49.38618796	23.15835656	0.051747916	0.036013201	3.959379493	-3.358246498	15.7001091	657.6012403	1255.476044	2036.98632	3173.342634	707.425722	1236.761551	1847.514937	3162.519181	1738.555348	-0.243045528	818.3644863	19.16037647	852.2123649	20.53478771	-10.78679041	17.63915279	-1.679823876	-2.747664333	44.29886338	47.9113534	42.88103872	36.81321161	2	1
40000050\0_4.mp3	207.2786758	207.7718207	6.516682962	0.007854106	3.79E-05	0.004619689	0.004416971	0.013859068	0.043376936	0.411751248	0.02556	0.02501775	0.028358463	0.076679999	32.1473556	17.86222626	0.078860267	0.049398468	0.335252468	1.000114105	26.57609318	317.9908026	2278.19067	2932.563778	3796.296622	321.3889185	2499.855448	2962.240127	3898.626654	2420.527787	0.995227135	1192.412579	17.05151917	1188.631964	14.72280784	-8.172731253	12.56608279	8.251380083	13.44422764	46.37197259	21.92226774	24.26949466	44.10033404	2	1
40000050\0_5.mp3	206.6790668	207.0529848	3.139177774	0.008594486	4.16E-05	0.005187453	0.00493982	0.015562359	0.046754613	0.509264562	0.027550939	0.026614656	0.030738547	0.082652818	20.73319008	17.81071256	0.061117669	0.050303793	0.920157529	1.009175097	25.70761741	311.4491922	2324.548803	2979.881754	3792.560066	308.5258132	2558.043264	3017.469794	3897.539977	2445.394712	1.040279267	1196.338055	17.20909176	1198.875819	14.59700806	-9.029554274	12.18482073	8.986621771	13.04786334	49.83258635	19.54344449	31.27295608	50.25939207	2	1
40000050\0_6.mp3	206.7695412	207.6518416	6.180371685	0.008617269	4.17E-05	0.00522793	0.005000884	0.01568379	0.045580058	0.444974409	0.027047196	0.026193783	0.029769252	0.081141589	20.44477675	17.74396751	0.067698548	0.042085579	0.792478242	1.150790725	26.40441673	292.382097	1889.083739	2899.468551	3641.189282	285.4764388	2536.384042	3004.522976	3803.190233	2407.393423	0.924879001	1172.571265	17.91654368	1179.513692	14.83662302	-8.720892893	12.99888133	8.670727744	12.62815028	58.44074515	27.69036921	21.4664319	49.59311398	2	1
40000050\0_7.mp3	209.3020686	209.0961744	3.972574921	0.009359045	4.47E-05	0.005709568	0.005323982	0.017128703	0.045239562	0.419887	0.026864709	0.025597166	0.029772963	0.080594128	29.60394032	18.32202	0.069165016	0.042701413	0.942615046	1.43683138	26.84758501	259.7239171	596.4314423	2530.769437	3979.044225	250.8396496	503.5626922	2592.893062	3964.146642	1827.860512	-0.248587243	1237.768998	29.83386086	1011.309989	17.30428869	-10.97342017	13.7012349	13.70290222	6.62799675	82.76625886	36.94153131	72.64518372	39.88639082	2	1
40000050\0_8.mp3	207.5335103	207.891869	2.779053028	0.008469267	4.08E-05	0.005101485	0.004964003	0.015304454	0.044293609	0.42101051	0.025757014	0.025307718	0.02987784	0.077271041	24.33484982	18.16920501	0.065198581	0.041939794	0.623194953	1.201286264	26.45271667	276.4664774	655.5352622	2587.643106	4000.585345	263.9841189	522.0917994	2684.328917	3944.505107	1853.727485	-0.167400851	1226.840329	28.81266964	1020.558092	17.14748052	-11.19559281	13.9573755	13.20066216	6.66471178	89.8868032	35.26076377	91.21884448	43.87182557	2	1
40000050\0_9.mp3	205.8485913	206.6945	8.401635307	0.01003753	4.88E-05	0.006086248	0.005562282	0.018258744	0.046310301	0.433742351	0.027296846	0.027049817	0.030953066	0.081890539	25.20553124	18.0541266	0.05402194	0.041412915	1.220691104	1.557574975	26.05836922	262.2072474	612.6736253	2536.354551	3994.289701	249.8727614	542.0516571	2580.126423	3955.35041	1831.850313	-0.247148198	1235.159216	28.9717071	1011.050303	17.30873326	-11.77009959	13.89189564	13.78337895	6.42326441	107.5595507	36.35504987	121.2893452	56.81856872	2	1
40000051\0_1.mp3	244.3386763	251.7659874	26.75181615	0.012932308	5.29E-05	0.007730692	0.007622309	0.023192077	0.125891295	1.125341879	0.073475213	0.07722126	0.082235977	0.220425638	62.91767691	50.98731825	0.05839273	0.037987978	7.787195659	-2.582699082	17.35894985	375.8518875	1228.293244	1848.765656	3403.655202	346.9302961	1214.659941	1809.407467	3391.466532	1690.616059	-0.695166845	1014.845412	22.26785285	875.6717423	19.98465767	-8.341747984	13.22396466	2.972256733	-1.383208216	41.9071053	27.78768039	44.40286636	50.96191021	2	2
40000051\0_2.mp3	251.8961705	258.6199077	25.74932178	0.00619434	2.46E-05	0.003204496	0.002833809	0.009613488	0.095352694	0.899427876	0.055077609	0.05547345	0.065925347	0.165232827	110.7182945	42.59880209	0.039389799	0.023890977	3.436021852	-3.090530497	18.36784669	565.2782548	1195.557523	1847.323326	3326.853237	549.7021491	1163.442165	1788.378431	3291.064019	1698.146691	-0.481930266	913.78729	20.38864374	857.6040221	20.40568788	-2.39389981	12.65925814	-1.07833903	-4.763699982	33.04143857	28.6685395	39.67170894	50.64420955	2	2
40000051\0_3.mp3	266.9145674	267.3537773	9.72369858	0.003482869	1.30E-05	0.00198087	0.00196115	0.005942609	0.064874875	0.604243299	0.035384852	0.038322694	0.049537258	0.106154555	119.7218411	47.75535257	0.048664475	0.025053152	0.569960843	-1.839322759	19.23589513	735.5682949	1293.089426	2185.585892	3395.643653	652.7192208	1131.627596	1934.293305	3275.17737	1748.454373	-0.242783724	874.1527162	19.48037297	872.5073839	20.05713685	0.154694672	11.67282423	-4.632280842	-6.110221425	31.2276468	25.86025543	41.78086709	48.92099754	2	2
40000051\0_4.mp3	266.7799121	270.0699892	14.29949356	0.006057384	2.27E-05	0.003442651	0.00330838	0.010327954	0.099561086	0.892129335	0.060397555	0.058592174	0.058951255	0.181192665	81.26978702	39.69281324	0.033475059	0.026778216	3.768009633	-3.212420801	19.87264022	399.5189775	2330.152173	3213.841252	3905.599697	402.7343019	2630.145405	3285.650287	3838.713421	2539.310854	1.372447389	1145.326373	15.24456586	1228.390855	14.24627995	-5.958148747	8.247899664	4.065084241	13.51768514	28.74551943	22.6849496	32.88386492	49.82828318	2	2
40000051\0_5.mp3	290.7147697	294.8538435	19.62547241	0.003622339	1.24E-05	0.002108073	0.00186547	0.00632422	0.059243434	0.558322024	0.035997714	0.033084569	0.03456854	0.107993143	84.67815383	34.06285929	0.089966354	0.069336223	0.163341451	-1.429822222	25.78524771	324.1995494	1860.354293	2792.413807	3606.964162	315.2338942	1786.065418	2663.789639	3466.533915	2057.905717	0.170660912	1050.43334	19.13679824	1029.955137	16.99103133	-1.43577619	5.871869496	3.992193979	13.04938217	29.46080694	23.94085683	35.60927834	52.44470861	2	2
40000051\0_6.mp3	153.259248	307.3750363	1.842332843	0.001317739	8.60E-06	0.000494619	0.000719492	0.001483858	0.032170777	0.290582202	0.015863581	0.022353008	0.025357585	0.047590744	30.15382674	26.50158358	0.057341853	0.040332605	-2.439395821	-0.471870704	27.53644631	327.4634215	2093.165706	2661.611687	3662.944868	327.9320498	2070.990989	2679.543118	3643.287473	2180.438408	0.4452298	1105.118475	18.12414954	1081.943641	16.17459481	0.947011237	5.087151002	3.070789672	13.25666672	16.58247432	16.98532482	31.64078516	38.20983816	2	2
40000051\0_7.mp3	157.6323257	316.9305355	2.028205474	0.002098802	1.33E-05	0.001033826	0.001108779	0.003101477	0.030172058	0.266978795	0.015461954	0.020757618	0.023725709	0.046385862	49.75459163	27.53141135	0.053348597	0.025527688	-2.326213088	-0.078638192	29.79388558	340.9063263	1019.250995	2676.898328	3764.605754	339.7967898	1014.039518	2760.737514	3690.332197	1951.226505	0.06739208	1116.845136	21.02047157	1024.236388	17.08589951	-4.777692249	12.98724963	5.186464717	0.534871465	47.17492538	42.02158079	27.73580442	44.47659664	2	2
40000051\0_8.mp3	160.0515488	322.0980664	1.659452905	0.002475142	1.55E-05	0.001307574	0.001330429	0.003922722	0.04341537	0.392595173	0.02234907	0.029806902	0.034297352	0.067047209	58.50279563	36.97455734	0.046927338	0.03678722	-1.222291728	-0.795891537	27.93689808	358.4538594	1033.374867	2428.312971	3243.900989	359.0951709	1021.298313	2365.590158	3146.492742	1723.119096	-0.52742237	929.1325236	22.00745601	887.5330974	19.71757453	-5.201562704	13.25589144	4.312257144	0.241969503	26.5917374	24.73001538	27.75452026	37.8913223	2	2
40000051\0_9.mp3	162.6927038	327.5389928	1.476338934	0.002586628	1.59E-05	0.001348849	0.001491616	0.004046547	0.044447686	0.401960982	0.022506232	0.029991056	0.037008218	0.067518696	53.70637562	28.38729211	0.062138946	0.050527787	-1.108417093	-0.821762596	27.42094193	339.7910782	995.7543324	2698.98585	3184.653286	339.1248426	991.2560139	2725.988764	3125.75194	1795.53039	-0.330152351	928.875699	21.98194231	924.3595304	18.93202745	-5.091438108	12.66032097	5.738737087	0.298944995	23.42516943	20.40323234	32.95531472	40.70569139	2	2
40000052\0_1.mp3	152.3694864	152.3616694	7.267915476	0.003781703	2.48E-05	0.002144606	0.001795949	0.006433818	0.050805167	0.46828364	0.026866178	0.027971941	0.044767181	0.080598535	22.88155949	17.55075234	0.065385094	0.047118365	-0.328780522	-0.797094658	19.88718421	594.5508233	1164.740351	2248.140001	3110.342692	589.2584318	1165.207699	2285.333724	3279.023163	1829.705754	-0.075020474	896.5882438	18.80012517	915.8264831	19.10842318	-6.187807237	18.83749017	-3.433677753	-3.356679942	50.7582269	53.31617515	52.49626641	41.18474167	1	25
40000052\0_2.mp3	190.9418726	194.1381156	16.7533559	0.002027142	1.06E-05	0.001008212	0.001001278	0.003024635	0.034361125	0.33803143	0.015042328	0.018033366	0.030532494	0.045126983	34.01483443	21.90914031	0.115120001	0.052111331	-2.198661982	-0.275529035	24.3984951	546.2633944	1173.752967	2303.828434	3000.109123	558.6743276	1177.882489	2385.73743	3082.568324	1801.215643	-0.171471919	841.2979989	19.03894278	895.2139813	19.54839889	-1.427317764	16.9647358	-2.756034658	-0.624291115	40.06359278	38.03566991	40.74057011	37.13152607	1	25
40000052\0_3.mp3	212.3730788	211.7702602	6.169254998	0.002253963	1.06E-05	0.001290456	0.001214954	0.003871368	0.048347488	0.409144667	0.02447226	0.026643303	0.037027548	0.07341678	41.77810009	18.15871309	0.11848103	0.056509393	-1.135582182	-1.008208742	24.07100978	582.823816	1190.837298	2347.312923	2774.26288	599.8584943	1207.655162	2381.115825	2691.452202	1720.020421	-0.347348085	697.1979024	19.36352019	832.5849646	21.01887584	2.17408497	15.99883984	-4.489915057	-0.79346166	39.65892348	35.35198759	37.92076793	40.27267945	1	25
40000052\0_4.mp3	218.1119146	217.0960284	5.25123214	0.002587827	1.19E-05	0.001514788	0.001311623	0.004544365	0.024128147	0.218746139	0.013024188	0.013172918	0.016776462	0.039072565	28.16628158	18.62075929	0.094704348	0.038367978	-2.687042517	0.531323707	29.50858764	369.6710594	2164.497114	2764.258987	3354.323214	382.5450439	2176.027162	2761.409035	3362.832593	2170.703458	0.456873458	993.4291831	17.24839117	1053.749997	16.60735474	-3.751314532	11.55949043	4.014943788	14.59639449	39.38385177	21.43311316	26.36880021	47.64761728	1	25
40000052\0_5.mp3	221.3330488	222.8129883	5.406957076	0.002110664	9.54E-06	0.001235391	0.001113673	0.003706173	0.027258698	0.247653736	0.014839512	0.014451698	0.019427106	0.044518535	39.04634604	18.690804	0.100624844	0.048694969	-2.592563866	0.188558687	30.02951345	401.6083548	2156.113076	2761.563614	3404.581663	424.581246	2155.326415	2766.089518	3400.574249	2186.642857	0.540355609	991.9976677	16.65397173	1060.11971	16.50756969	-3.335465706	11.52212463	4.71600182	11.81990452	36.79710197	21.72355112	27.45186262	40.93371766	1	25
40000052\0_6.mp3	233.6231332	234.7025202	5.185975222	0.002304003	9.86E-06	0.001345284	0.001178906	0.004035851	0.024250307	0.221712536	0.013206442	0.012235924	0.017167122	0.039619325	17.1198658	13.53348013	0.092260985	0.054030116	-2.77103004	0.435671903	30.02918966	389.6646692	2146.909236	2742.12449	3403.666376	400.6597566	2142.12602	2729.633306	3396.595504	2167.253647	0.468663703	998.645249	17.03842909	1053.604116	16.60965417	-2.942937999	11.07092489	4.543992172	12.65317259	19.06456447	16.01189376	20.51123398	30.7122777	1	25
40000052\0_7.mp3	230.7202359	231.0705394	5.599398689	0.001627457	7.05E-06	0.000854899	0.000811319	0.002564698	0.01672524	0.152917725	0.008907439	0.008641102	0.012189382	0.026722318	40.71894482	19.75081112	0.138450828	0.085199402	-3.505925128	0.654238048	33.22004479	419.574279	927.9798795	2310.589023	3259.970135	434.160586	931.9014206	2306.889993	3250.361563	1730.828391	-0.426528537	938.733659	21.53275822	893.2582323	19.59119924	-4.853336051	17.39315064	5.200705341	2.899984312	67.63353811	61.84198727	36.08608861	43.17553261	1	25
40000052\0_8.mp3	161.7106007	165.3855665	16.26023912	0.003990555	2.47E-05	0.002421127	0.002005465	0.007263381	0.038850397	0.41965697	0.020591741	0.026064326	0.031768171	0.061775224	36.61131652	9.591750042	0.041654635	0.025477544	-0.957975819	-0.053719315	24.22290577	345.724149	1041.895862	2188.296394	3044.351778	344.0056529	1026.751091	2195.642449	3150.519057	1679.229563	-0.666295155	935.504468	22.59219494	868.0024898	20.16123249	-12.18103244	18.52541386	4.814301762	4.262004556	58.91552954	59.00806622	43.31755951	34.26902381	1	25
40000052\0_9.mp3	228.6688663	229.8724122	4.111704786	0.00133131	5.82E-06	0.00066736	0.000691801	0.002002079	0.016270643	0.147115055	0.007765832	0.008214338	0.014052196	0.023297496	27.1897009	19.77364133	0.145616773	0.076634621	-3.634074128	0.599921851	33.94391119	437.364133	993.561737	2283.703983	3204.713417	442.4701975	959.7306707	2285.323028	3198.662069	1721.546491	-0.449223076	918.7306239	21.35482493	884.2598056	19.79056369	-2.604464924	17.50473935	4.025858968	1.55365647	61.64695927	58.67351631	47.92210103	39.27151183	1	25
40000053\0_1.mp3	131.9895683	132.1033147	1.397719623	0.004209465	3.19E-05	0.002332092	0.002149177	0.006996275	0.055437298	0.500968815	0.026761814	0.032917648	0.0580165	0.080285443	48.91303218	15.27881734	0.080919242	0.059830203	0.221859595	-0.962711015	17.67365158	683.5916364	1052.174851	2070.865401	2978.087614	685.5939567	1044.352772	2071.320122	2941.615009	1685.720465	-0.347969044	752.0070175	19.960383	827.7751892	21.14100571	-2.420311085	17.61473384	-1.868911886	-0.696905583	42.70076855	44.83387772	49.65914337	49.28763868	1	1
40000053\0_2.mp3	138.3061616	138.0317353	2.698972645	0.002632311	1.90E-05	0.001296789	0.001572429	0.003890366	0.032482704	0.289597347	0.016293858	0.019632775	0.032055674	0.048881575	17.59210209	12.08802517	0.062650627	0.047882475	-1.944206781	-0.038635213	20.02942678	690.3134227	1076.263943	2370.407568	3169.806628	698.5250658	1079.126732	2332.375887	2953.836844	1765.966132	-0.119068729	751.7705929	19.08626439	863.6819669	20.26208798	-0.191804898	17.25600289	-1.992749804	-2.587869879	30.14540447	28.05422385	34.46338072	37.95449389	1	1
40000053\0_3.mp3	146.715419	146.6201507	2.741605181	0.002279078	1.55E-05	0.001132744	0.001272962	0.003398233	0.051496876	0.458077256	0.020602797	0.030483581	0.060407119	0.061808391	28.91964861	16.78725342	0.11446423	0.087950194	-0.77929002	-1.312737505	19.63259604	627.2200362	1112.576611	2604.492965	3075.460147	620.801111	1110.776984	2615.907968	2979.822733	1831.827199	-0.008076786	786.3405406	18.75157657	902.1769293	19.39752551	2.212087408	15.59152753	-3.411136882	0.179382863	31.00809458	31.86343432	36.32170194	44.68677852	1	1
40000053\0_4.mp3	156.372144	156.7356468	1.73930318	0.003074381	1.97E-05	0.001630821	0.001739918	0.004892463	0.041028711	0.362114688	0.020632568	0.027493909	0.032865683	0.061897703	25.23956662	18.06502864	0.101084527	0.077734405	-1.250881893	-0.398113816	23.8813155	309.0109172	1941.837003	2406.012898	3172.729599	309.4545125	1931.235733	2407.22311	3165.596403	1953.37744	-0.146353405	952.0472968	19.84775189	959.4869543	18.23891396	-3.270277077	8.755511487	4.731658706	16.20030721	37.80436218	15.41335574	27.07074234	47.42896647	1	1
40000053\0_5.mp3	160.4095932	161.2351918	2.252057537	0.003257697	2.03E-05	0.001810806	0.001941124	0.005432417	0.03431577	0.310803608	0.017799746	0.022612537	0.02850308	0.053399238	17.03956938	13.93772694	0.056833481	0.037941271	-1.615185111	0.078001533	26.13304163	274.4729218	2155.764939	2792.751917	3451.75033	273.5509205	2393.486146	2838.890934	3467.548265	2243.369067	0.508611116	1064.665782	19.00718085	1093.364331	16.00564378	-5.055461009	10.92946879	5.918907138	16.98871051	39.99824596	16.19571665	26.02332259	51.27122014	1	1
40000053\0_6.mp3	168.5232748	168.4709682	2.606978074	0.003218553	1.91E-05	0.001764012	0.001862415	0.005292036	0.045142828	0.416400278	0.023238407	0.027980143	0.035466457	0.06971522	21.41071462	19.19459051	0.103809534	0.061501498	-0.914591281	-0.594239654	24.23928892	258.5237405	2228.769381	2579.349973	3481.857443	248.9526628	2406.265861	2526.062614	3514.026768	2173.826977	0.28419946	1088.358035	20.2014633	1064.196445	16.44433232	-3.340117465	9.530106383	4.760070202	16.76228991	31.56125944	18.90814448	27.6435132	44.78518754	1	1
40000053\0_7.mp3	169.2142674	169.5448152	2.045113719	0.004848841	2.87E-05	0.002786197	0.002872567	0.008358591	0.046030101	0.422642054	0.023736405	0.028353545	0.037622533	0.071209216	48.41052511	19.7114392	0.104147892	0.06055003	-0.324070886	-0.088875611	23.44120624	345.2900981	914.2242894	2608.558219	3359.149885	327.4464036	934.1962365	2644.842408	3477.81968	1846.076182	-0.206590142	1050.124425	22.24354723	969.0234502	18.05941848	-7.201356427	15.59166515	9.162361809	1.849811486	47.34082879	30.93970347	38.02147362	38.14998725	1	1
40000053\0_8.mp3	170.4639776	171.2178759	2.472135113	0.004701553	2.76E-05	0.002724222	0.002871253	0.008172667	0.041915427	0.403756376	0.021168736	0.025393842	0.03240846	0.063506208	24.14634877	19.91745225	0.141797761	0.098077822	-0.681590214	0.165221055	24.73541715	318.9866916	916.0576385	2518.898458	3330.959281	311.8141688	909.1769072	2606.129763	3474.715423	1825.459066	-0.271820603	1054.300418	22.8371356	961.738135	18.19622136	-6.508440035	15.7026002	9.020618392	3.562533438	48.06869748	32.97322304	31.44460422	37.7099042	1	1
40000053\0_9.mp3	179.2760798	180.7714277	2.492093253	0.005117979	2.85E-05	0.002966818	0.003155784	0.008900454	0.047527226	0.48204161	0.02550679	0.029567584	0.033833257	0.076520369	23.04158278	15.77160092	0.10223439	0.075538824	-0.087248398	-0.113379882	24.64100518	336.2043584	1099.535601	2473.327172	3170.218171	304.5509574	1029.704007	2491.64297	3063.951856	1722.462448	-0.572048619	919.8002995	22.94320134	888.0843053	19.70533642	-4.578591998	13.6372486	9.329151858	2.841498518	28.81499736	22.99633565	31.89153649	41.21172868	1	1
40000054\0_1.mp3	152.3664819	165.9597436	34.50693843	0.006034899	3.97E-05	0.002907448	0.003044263	0.008722344	0.055968524	0.561900926	0.026111185	0.030285305	0.052217068	0.078333556	194.3119875	37.86071004	0.121583299	0.046995771	0.54756458	-0.434157046	20.84338455	502.7321732	1211.223325	1879.334337	3479.347852	509.6110688	1188.05752	1844.427354	3488.016893	1757.528209	-0.367301992	992.8019415	20.1362668	897.9056823	19.48979759	-4.053345189	17.23355614	1.795415034	-0.893216584	51.6931737	45.71129143	52.59671985	57.99243821	1	1
40000054\0_2.mp3	94.55009483	166.0556334	28.19025765	0.003974188	4.20E-05	0.001932577	0.002347588	0.005797732	0.05201053	0.469026511	0.023709599	0.031722401	0.055725668	0.071128796	65.0370146	23.95861455	0.103951295	0.058435592	-0.050745023	-0.713114379	20.49116511	522.3583115	1250.577675	2021.60717	3623.143641	518.8905169	1256.223945	2058.404394	3636.942375	1867.615308	-0.074647824	1039.350619	18.96356364	953.2900225	18.35747735	-0.265727291	17.58683711	2.180356293	-1.85236768	46.84210332	44.64585484	44.20277639	46.35881029	1	1
40000054\0_3.mp3	112.9891008	166.5359141	39.86433022	0.004609261	4.09E-05	0.002263395	0.002845755	0.006790184	0.071004255	0.657915362	0.03815381	0.048109432	0.06237246	0.114461429	42.13950079	19.39519851	0.082784427	0.05549688	1.679322796	-1.905003791	21.76100933	523.9359814	1238.442691	2087.88884	3800.042891	518.1426099	1247.941399	2105.868174	3758.179193	1907.532844	0.031646591	1080.012194	18.74873743	978.5371912	17.88383738	-0.653372272	18.31364613	2.007820031	-2.848479264	54.12935933	52.02961759	43.6362156	37.90466101	1	1
40000054\0_4.mp3	164.7692477	165.0992233	2.711639336	0.004238365	2.57E-05	0.002406089	0.002598407	0.007218267	0.029538439	0.263200503	0.015237823	0.018605899	0.022632805	0.04571347	32.11472932	14.33784926	0.091997003	0.060667613	-1.712983449	0.77883475	27.26983719	285.9403385	1952.104305	2732.263557	3932.321136	283.945266	1953.666045	2730.184008	3760.570085	2182.091351	0.433958028	1158.87494	19.14101529	1098.091763	15.93673734	-5.341314706	10.82826707	7.808807214	12.53207298	38.36497355	22.09257077	39.72799179	54.06036892	1	1
40000054\0_5.mp3	166.33662	165.9597436	3.149693973	0.003674493	2.21E-05	0.002061593	0.002262288	0.006184778	0.02285623	0.208357723	0.011719352	0.014919692	0.018056616	0.035158056	16.02328305	14.31715893	0.068086719	0.042663973	-2.345165512	0.979008895	28.88376793	313.5992778	1979.647851	2755.472103	3855.13334	315.7120918	1975.414561	2753.120036	3740.608301	2196.213747	0.496877051	1141.63207	18.31721959	1099.805097	15.91191026	-7.601890877	11.95442875	9.989265049	11.60880407	44.00709273	19.69433196	39.90900783	57.10168999	1	1
40000054\0_6.mp3	167.7661227	167.9851069	1.71980941	0.003277055	1.95E-05	0.001875392	0.001941937	0.005626176	0.028032933	0.246758952	0.01457092	0.018442381	0.022821593	0.04371276	15.95257163	14.49607136	0.078278921	0.051803562	-2.082959468	0.504678313	27.68811806	327.7913011	1967.702551	2655.004957	4177.43528	328.0708772	1993.20303	2668.368514	4283.197342	2318.209941	0.811571451	1318.375488	17.6341686	1181.711998	14.80902286	-7.744396333	12.84215355	8.353822128	9.514490896	73.96805454	29.30870941	39.80255087	42.05460101	1	1
40000054\0_7.mp3	168.2521296	168.2764553	1.371189193	0.002296029	1.36E-05	0.001134146	0.001283204	0.003402439	0.030004823	0.263471318	0.015462718	0.019743492	0.024065846	0.046388155	27.19293403	14.65603949	0.097102539	0.050098406	-2.29161549	0.003708398	29.05582776	346.3005815	770.7951647	1861.324701	3466.943057	346.2778406	727.1148366	1935.293438	3448.217854	1614.225992	-0.7938843	1033.980004	25.43487593	865.2765362	20.22474812	-11.8719735	18.965673	9.629759006	3.826288976	160.6314244	132.4295344	32.92055613	50.49047392	1	1
40000054\0_8.mp3	169.4141964	169.1535357	1.985348839	0.002583647	1.52E-05	0.001406318	0.001505327	0.004218954	0.025035171	0.231446102	0.012647937	0.015951761	0.019652785	0.03794381	18.35138224	14.65603949	0.087619945	0.061082661	-2.550247942	0.460658694	29.64406345	352.4499496	837.1940326	2086.698823	3439.666598	352.9366564	779.1923772	2182.68478	3469.02999	1695.960951	-0.571015862	1038.697778	24.04526665	902.0749432	19.39971854	-10.53523993	19.06538634	9.983857344	3.987808429	175.7551252	144.698022	32.80945553	37.4808672	1	1
40000054\0_9.mp3	170.7631396	170.3300916	2.637660755	0.002662701	1.56E-05	0.001413253	0.001460992	0.00423976	0.024623242	0.228817551	0.012643809	0.015497436	0.01873909	0.037931427	18.34188984	14.71541908	0.0839845	0.063009061	-2.577988699	0.493967216	29.37300481	359.2913401	868.3384361	2064.541014	3219.56302	361.4987737	750.6491518	2040.254329	3064.974421	1554.344169	-0.930360617	901.158549	25.15044395	815.9414004	21.44761865	-9.520547807	19.19868914	9.208571488	3.578906188	178.7048011	156.453589	43.08441875	40.38370242	1	1
40000055\0_1.mp3	141.5594972	141.8303875	11.84480862	0.022199987	0.000156687	0.011483281	0.012446537	0.034449843	0.113323729	1.058301804	0.061921373	0.077796862	0.094120263	0.18576412	153.6947492	33.45188396	0.043940279	0.026227535	9.947495738	1.04214624	16.43561991	314.1805492	1273.132407	2504.728999	3517.880456	246.972001	1236.751484	2521.869777	3675.986916	1920.395044	-0.15369472	1143.004971	22.66612698	1007.106756	17.37650939	-17.89545662	16.89723738	4.974443602	3.003594392	45.49391912	34.05153863	44.6274698	56.13264519	1	1
40000055\0_2.mp3	161.3169392	162.9203328	9.84450671	0.007469784	4.63E-05	0.004145127	0.004395414	0.01243538	0.062819025	0.716689785	0.031410202	0.042628907	0.052874395	0.094230607	34.56579436	23.39787999	0.059230928	0.040236963	1.900949978	-0.489162972	19.49436799	358.5042852	1251.495984	2429.068833	3297.912251	358.3791348	1267.772529	2426.185455	3227.713902	1820.012755	-0.320736116	956.4449225	20.53244807	925.8719359	18.90110211	-3.770264121	15.09206055	2.330275306	2.703418204	32.30962951	21.8583055	34.35642261	43.34583936	1	1
40000055\0_3.mp3	165.9464834	165.6724063	2.007006936	0.003803018	2.29E-05	0.002093958	0.002293139	0.006281873	0.060755472	0.573594065	0.032257553	0.041199947	0.048051794	0.096772659	39.63830998	19.14476037	0.063554093	0.043319305	0.533842955	-1.489145713	17.51718711	465.3439863	1231.322777	2422.965226	3696.387009	433.3701478	1227.509427	2413.678652	3811.513707	1971.517983	0.142524485	1126.047853	18.94273683	1020.592563	17.14690136	-0.403189568	13.94648269	0.766133462	1.917054831	29.21365698	21.81917662	34.12968481	40.91402573	1	1
40000055\0_4.mp3	186.8142834	187.2544495	3.426536672	0.007095847	3.80E-05	0.004049065	0.004117725	0.012147196	0.032057759	0.281955042	0.016893891	0.019342654	0.023668791	0.050681674	51.4040249	10.92297593	0.086122469	0.04495741	-0.754132123	1.539998191	29.88568305	232.279366	2209.586582	3000.359548	3837.6062	228.4804634	2220.755356	2955.811198	3821.254856	2306.575468	0.668609126	1197.591464	20.23672769	1152.823488	15.18012096	-9.105263661	12.36008577	8.854887566	19.58115006	32.19875065	21.91677672	36.90666876	53.51306517	1	1
40000055\0_5.mp3	195.5438063	195.3191403	3.771317565	0.006604904	3.38E-05	0.003643986	0.00392193	0.010931958	0.046527909	0.45053437	0.024355483	0.02679599	0.036126317	0.073066448	32.61456422	22.59023912	0.105845583	0.066643614	0.149165388	0.407623127	25.48851859	286.5196294	2169.634334	2897.832934	3866.185647	307.6412394	2185.772841	2915.088771	3876.019128	2321.130495	0.782103489	1189.459296	17.81552942	1156.488988	15.13200746	-7.737605864	10.65943857	8.256837805	17.28876324	50.92295134	24.07467876	44.29285786	82.90659465	1	1
40000055\0_6.mp3	189.9223733	191.6313148	15.1542791	0.004539209	2.39E-05	0.002493111	0.002702275	0.007479333	0.031569416	0.322569975	0.015819476	0.018588537	0.027456203	0.047458427	59.95863029	22.01061631	0.126122823	0.078694618	-1.478410003	0.643392357	26.96099081	314.8883805	2249.446531	2856.894601	3841.880696	318.0857552	2262.536024	2857.810239	3810.124376	2312.139099	0.750745197	1164.012873	17.62371127	1144.41942	15.2915965	-6.715238897	12.22329397	6.583270867	18.03088758	35.7569522	22.48995868	33.96974424	60.14963178	1	1
40000055\0_7.mp3	205.2072277	205.3853578	3.535798812	0.003533703	1.72E-05	0.002087992	0.001938864	0.006263977	0.017035166	0.166709356	0.008292309	0.008614757	0.013119709	0.024876928	36.79259464	17.97092726	0.238086528	0.155128053	-2.908638382	1.315448259	35.32405735	220.9068084	1061.421382	2121.575674	3053.627929	217.7574322	1088.236586	2153.314064	2977.740795	1609.262219	-0.975413804	919.9944543	26.29768075	835.5529304	20.94421474	-4.838140069	15.22917356	8.925086404	5.108326346	125.3281236	100.1115459	29.73173491	66.5836139	1	1
40000055\0_8.mp3	228.997445	230.271096	3.063650059	0.003817084	1.67E-05	0.00220085	0.002014638	0.00660255	0.023645745	0.20550785	0.012166948	0.01230068	0.018480761	0.036500843	66.43955161	23.36450562	0.12113865	0.045236016	-2.401560268	0.961204502	32.86185579	266.3624669	1097.538308	2103.941427	3370.322249	265.1722235	1060.985809	2112.027479	3434.294422	1718.119983	-0.651009785	1056.374066	24.07201758	905.9125714	19.31753742	-4.684517377	17.93064896	6.356241877	-0.481462192	44.9798404	40.63939481	32.21528725	49.77847504	1	1
40000055\0_9.mp3	224.900286	225.792881	2.788119003	0.003768591	1.68E-05	0.002204061	0.00199024	0.006612182	0.021769924	0.195714399	0.011373114	0.011453469	0.018925209	0.034119341	50.31041848	26.11477382	0.128580063	0.082228862	-2.489947925	1.028776437	31.5288808	288.1333629	1036.327941	1988.528424	3592.043677	279.1408178	1031.968911	2012.943552	3713.774275	1759.456889	-0.533837215	1144.877819	23.75249865	938.9567914	18.63770534	-3.464483895	17.9255676	6.962524882	-2.135303771	73.17024727	63.44617041	32.67630235	66.2796149	1	1
40000056\0_1.mp3	156.3365622	156.6451389	1.983896497	0.002008685	1.28E-05	0.000946361	0.00098728	0.002839082	0.04630597	0.419892298	0.02229743	0.030219353	0.042275337	0.066892291	26.16208648	22.5487035	0.096433201	0.073591776	-1.195260352	-1.156893814	20.08073729	614.1032618	1067.726942	2464.54762	3529.458673	617.4902333	1068.987276	2485.157706	3582.283047	1938.479566	0.260656977	988.2642713	18.35719192	983.9576649	17.78531803	-3.960299011	18.38462129	-2.382743512	-0.72112777	58.26134867	65.62755659	72.32413901	63.4057585	1	2
40000056\0_2.mp3	157.3783878	158.2823072	3.625465959	0.002089413	1.33E-05	0.001082655	0.001085385	0.003247964	0.038378113	0.347737468	0.019363611	0.026084648	0.032370178	0.058090833	16.15417646	13.64695014	0.064922608	0.050174397	-1.700976845	-0.613461361	22.09877414	588.0272838	1083.362406	2442.797081	3538.588177	592.8996195	1085.150026	2458.120958	3576.527307	1928.174478	0.206906103	994.5425625	18.46797021	980.3487056	17.85079115	-1.458806462	18.57498737	-3.729099867	1.299856789	46.27008244	55.98464993	66.47374952	61.55029208	1	2
40000056\0_3.mp3	158.9380177	159.1992273	1.63392599	0.002360441	1.49E-05	0.001246211	0.001299147	0.003738632	0.036584034	0.324607087	0.018836459	0.025204045	0.03140398	0.056509376	14.98775506	11.46169388	0.050599359	0.029160393	-1.721010358	-0.419267214	22.44386791	575.3961901	1100.65525	2473.13006	3539.18139	573.4907986	1107.363255	2484.117359	3567.398225	1933.092409	0.199422581	997.969142	18.43591522	983.046546	17.80180203	-0.130099767	18.75231783	-4.564158753	2.182184539	43.8415794	53.46324529	63.5230661	56.80420501	1	2
40000056\0_4.mp3	165.6275827	165.8639092	1.337231589	0.002253193	1.36E-05	0.001214197	0.001099987	0.003642592	0.030644344	0.271001517	0.015965221	0.020179513	0.024887986	0.047895663	16.84703565	14.26762533	0.102752772	0.078078135	-2.239728618	-0.055426552	27.63426155	329.4042361	2121.158691	2367.371258	3594.443089	330.9484557	2119.840598	2392.517288	3799.75414	2160.765121	0.369051031	1156.268561	18.30695307	1077.412754	16.24261448	-6.691550317	13.80462425	1.7906017	16.60481026	50.23513312	38.02894863	43.60591018	78.29883515	1	2
40000056\0_5.mp3	166.4221198	166.7284151	1.925595316	0.002313858	1.39E-05	0.00122321	0.001066019	0.003669631	0.028077446	0.250360273	0.01400792	0.018103714	0.022953893	0.042023759	16.01517426	14.36686451	0.126236747	0.084774978	-2.453920675	0.140394821	28.42389067	333.4741846	2080.700275	2454.260341	3096.532922	334.3921382	2072.079316	2437.569121	3042.925994	1971.741642	-0.100040402	902.8446185	19.22804465	953.3085155	18.35712124	-5.14581823	13.72835292	0.908314325	14.52203984	45.45071766	34.79709127	34.79605158	64.35772286	1	2
40000056\0_6.mp3	168.3766136	168.3736836	1.978927552	0.00299871	1.78E-05	0.001629159	0.001371477	0.004887478	0.038694282	0.341916649	0.019860119	0.024773461	0.031375968	0.059580357	20.47839184	14.73668371	0.142717982	0.110203298	-1.484140249	-0.317510489	24.7907018	335.251962	2110.419149	2616.479034	2888.734018	335.7846037	2106.296576	2638.268851	2814.37904	1973.682268	-0.086281365	826.1981456	19.21677137	941.5874255	18.58563478	-3.777673842	12.97265453	-0.279975428	15.57218215	44.14885981	37.43489009	39.45037629	63.41342479	1	2
40000056\0_7.mp3	169.8317522	170.7240927	5.449708987	0.003704745	2.18E-05	0.002041652	0.002053496	0.006124955	0.043706286	0.38984238	0.021091853	0.026557972	0.037228115	0.06327556	30.72130699	24.632187	0.162163124	0.140386597	-0.936844487	-0.313424749	23.65335886	349.0483282	893.8974912	2226.034656	2990.855191	348.038366	885.8330092	2333.317771	2552.278002	1529.866787	-1.009957787	734.7465455	24.38058141	774.7160063	22.58892273	-10.53213465	18.95230424	6.722716391	4.992284863	116.1428364	107.9601738	56.32320859	34.23288391	1	2
40000056\0_8.mp3	170.6942762	171.1190051	1.753229272	0.003343057	1.96E-05	0.001891556	0.001844566	0.005674667	0.038916611	0.347844538	0.019928377	0.02498334	0.031124588	0.059785131	23.53963173	19.86575215	0.135898485	0.113961316	-1.32174761	-0.167332201	24.27528127	367.9146224	1043.896891	2222.963492	3345.742755	366.7657153	1028.178432	2434.882351	3831.165115	1915.247903	-0.024895383	1154.7998	20.83577435	1010.568299	17.31698888	-8.890712921	19.15874329	5.124894462	4.305988312	93.63605348	101.1514354	76.03723192	43.81131697	1	2
40000056\0_9.mp3	171.9388395	172.8075998	2.582975767	0.003601806	2.09E-05	0.00208375	0.001956249	0.00625125	0.038206327	0.341451548	0.020170044	0.024595584	0.029251502	0.060510131	22.65370942	19.94623246	0.106425625	0.079642162	-1.283161634	-0.037981734	24.95135159	348.9529309	927.1055848	2346.791048	3425.73154	345.4301708	912.5897146	2441.375627	3637.580928	1834.24411	-0.23038818	1097.383586	22.21334201	970.3129511	18.03541835	-8.287467985	17.68694561	7.439598076	5.224900771	97.6719849	92.28095111	48.65648795	40.89334945	1	2
40000057\0_1.mp3	143.8624977	145.9020344	11.79465664	0.00550711	3.82E-05	0.003079921	0.00223719	0.009239764	0.078249435	0.817253722	0.04082585	0.052782154	0.060558566	0.122477549	53.37935482	16.78725342	0.031351694	0.024727507	2.299059422	-2.158793265	14.55348129	615.9456281	1220.60407	2199.954753	2991.90239	609.6553871	1247.125451	2443.20908	2770.53856	1767.63212	-0.21937778	720.294391	18.85379156	856.2106444	20.43889563	-7.747265176	17.52731371	-3.973439872	-0.573199182	36.21663997	34.38986082	39.6262605	37.91674021	1	2
40000057\0_2.mp3	145.9817249	148.5381313	13.81139222	0.005450388	3.73E-05	0.00311616	0.002624796	0.00934848	0.082201787	0.804752151	0.042475082	0.055110265	0.061975442	0.127425247	57.20354998	19.42843706	0.055875786	0.037988619	2.520325923	-2.272538494	14.28883756	579.6181848	1262.018307	2384.297383	3070.382519	563.2746297	1284.462831	2582.787428	3120.089574	1887.653616	0.048167035	852.2716483	18.13515797	932.6482687	18.76377257	-8.827612931	17.83638815	-1.342531965	-2.05561364	45.08475652	39.3313446	41.66014624	42.20366087	1	2
40000057\0_3.mp3	142.5222899	146.9168633	17.42944691	0.003241128	2.28E-05	0.001580605	0.001539423	0.004741814	0.082236205	0.771394188	0.042706186	0.057033843	0.060263596	0.128118558	22.8958916	17.46488112	0.057654682	0.037886981	1.8022937	-3.05901841	16.25551156	582.4953495	1270.834548	2521.062145	3078.738188	570.7403468	1281.186596	2598.41955	3157.444224	1901.947679	0.093289131	862.2346258	18.01388547	940.6787489	18.60358812	-5.158546366	17.21494041	-1.564659744	-3.102046239	35.51367827	34.25319145	33.75951946	43.45771958	1	2
40000057\0_4.mp3	148.8674387	149.0538183	2.287305261	0.002390765	1.61E-05	0.001265273	0.001294711	0.00379582	0.047731538	0.456843695	0.024202912	0.03166361	0.036534823	0.072608736	17.58667327	13.18970359	0.09832263	0.070741261	-0.942044228	-1.063570884	21.97200607	426.564556	2153.803552	2627.121018	3283.744612	429.7283797	2165.8545	2617.027682	3299.065963	2127.919131	0.382570129	956.4458609	16.94123166	1026.330763	17.05103329	-6.08099565	13.00400431	4.556999757	9.918732831	38.37035802	25.51941487	25.86785513	34.7078392	1	2
40000057\0_5.mp3	145.2776318	147.7679441	12.96196653	0.005546332	3.82E-05	0.003137043	0.002428907	0.00941113	0.05218221	0.537364028	0.027247432	0.034711264	0.036394282	0.081742296	38.23425663	16.97740864	0.071791985	0.054322944	0.310224131	-0.3456576	20.09836383	410.7245604	2140.678016	2616.921361	3224.968237	410.7331409	2127.468225	2590.661348	3230.024873	2089.721897	0.272517856	939.7639107	17.37306537	1008.490921	17.35265994	-8.983854559	13.60997047	4.766333904	10.88687849	50.74718066	29.85021292	27.72826724	39.05854876	1	2
40000057\0_6.mp3	145.4395625	146.9168633	8.611907052	0.0045025	3.10E-05	0.002350576	0.002318473	0.007051728	0.066162549	0.770134262	0.03507991	0.04584408	0.049357715	0.105239729	67.71649598	16.94311973	0.082232427	0.061592458	1.266100461	-1.780584356	21.58705556	416.1956176	2093.486081	2713.836663	3308.41108	421.1971681	2081.425837	2707.164598	3317.15313	2131.735184	0.406079539	965.3186541	17.0027786	1033.842133	16.92714917	-7.801126899	13.67037271	5.655339216	10.70316278	47.77799243	28.72941558	29.94680459	46.71358276	1	2
40000057\0_7.mp3	146.8764316	147.9387509	6.729020161	0.019821173	0.000135118	0.012863877	0.008193719	0.038591631	0.086402259	0.869650445	0.050123718	0.046975839	0.051057328	0.150371153	75.22485397	17.21441018	0.072955074	0.058069862	7.023690132	2.610369893	17.07322411	392.8859205	866.5190633	2350.659065	3475.877444	397.1767396	866.5306052	2350.496687	3628.372565	1810.644149	-0.241170899	1077.065275	21.95441141	955.9014272	18.30732699	-13.2921736	17.98611142	8.103433884	2.807216125	105.5042953	82.90092765	32.52139065	48.85814226	1	2
40000057\0_8.mp3	147.2783131	147.7679441	1.380935601	0.002619662	1.78E-05	0.00136569	0.00143822	0.00409707	0.048457961	0.455655424	0.025107385	0.032175287	0.035829208	0.075322155	20.57208331	17.0708261	0.099728922	0.079027783	-0.827319649	-1.03123172	22.19163355	408.2942578	921.2971782	2317.268742	3462.457398	410.8627343	927.5315896	2337.764107	3653.500523	1832.414738	-0.184855862	1080.879263	21.26919501	963.2567071	18.16753506	-12.1585851	18.2942998	8.253639265	2.630359388	119.3495611	96.65752756	23.21840581	46.4729042	1	2
40000057\0_9.mp3	146.8721994	147.7679441	6.072935267	0.008726098	5.94E-05	0.00524412	0.003942058	0.015732361	0.059781699	0.603845086	0.031350308	0.038222596	0.04373711	0.094050925	43.22659524	21.29544275	0.098561858	0.078115154	1.838148344	0.300137572	19.29566889	395.9044073	873.6584623	2332.551901	3713.238013	401.1642497	871.4058846	2335.121073	3742.425214	1837.529105	-0.170608191	1113.753655	21.75932192	973.5229468	17.97595019	-13.51400674	18.52228482	8.657517426	2.340463818	124.911274	99.21106912	29.23202242	50.84549536	1	2
40000058\0_1.mp3	135.6189439	136.210067	5.251544281	0.005846834	4.31E-05	0.002224636	0.002539969	0.006673907	0.062133301	0.576855933	0.029905643	0.03986403	0.058165152	0.08971693	58.664168	38.42949876	0.050846074	0.041500673	0.907438281	-1.132513513	15.12672182	631.0717286	1103.41455	2117.050426	3101.936585	639.8396956	1099.223939	2114.090081	3042.455422	1723.902285	-0.29924946	800.871909	19.5955082	852.5035684	20.52777331	-2.573263294	14.80058716	-3.330566079	1.145319843	37.41539463	30.18874822	41.7001151	49.13851942	1	3
40000058\0_2.mp3	144.9247675	145.0617005	2.848867495	0.003417539	2.36E-05	0.00149984	0.001639072	0.004499519	0.053218706	0.482599942	0.023254303	0.0344219	0.059452276	0.069762909	29.26408411	21.5491758	0.057500637	0.040887498	-0.285926364	-1.231430726	17.4511489	650.664405	1111.626569	2400.829863	2917.926906	638.4784695	1101.482878	2479.430383	2911.418049	1782.702445	-0.125308815	757.6465266	19.05475142	874.285842	20.01633695	2.164509438	14.15279131	-5.441495814	2.656647381	31.36659719	29.02692627	39.524619	49.85228518	1	3
40000058\0_3.mp3	145.7954139	145.1455157	4.215765092	0.003345882	2.29E-05	0.001455801	0.001610914	0.004367404	0.049581518	0.476422342	0.020904038	0.030823944	0.052503253	0.062712113	35.16796776	21.30169794	0.082834363	0.059986265	-0.63966812	-0.95912971	17.60475326	693.7418591	1065.384092	2271.177837	3042.45905	699.0832411	1027.283139	2187.326664	2969.281589	1720.743658	-0.234846873	756.7327827	19.67467518	845.2985024	20.70274578	2.649309151	14.13915873	-4.996137392	2.267764997	35.83807674	31.32018448	41.04574838	49.91517242	1	3
40000058\0_4.mp3	155.9301976	157.734692	4.221347194	0.007019054	4.50E-05	0.003792222	0.003894239	0.011376665	0.076580901	0.755351737	0.035023845	0.047216735	0.069472454	0.105071536	47.28937438	36.53933974	0.162802196	0.134133424	2.448170643	-1.321945934	20.6382885	303.0801082	1077.358258	2561.058573	3606.218976	305.6461375	930.8362397	2458.874877	3666.028042	1840.346324	-0.253393678	1120.127301	22.83211801	977.4934651	17.90293299	-12.73620299	12.3369426	10.9719944	10.25581494	77.16429472	33.76628912	54.52050859	59.38641537	1	3
40000058\0_5.mp3	158.4373927	160.2139755	3.72530372	0.004881705	3.08E-05	0.002519643	0.002621583	0.007558928	0.057459154	0.549003919	0.026428309	0.034025712	0.052498056	0.079284926	47.67042491	32.71922234	0.160814648	0.12023007	0.371286649	-0.833136493	21.83147238	301.7117076	1712.792316	2555.930147	3555.426547	305.5270892	1671.591946	2494.413834	3781.934302	2063.366793	0.18500259	1158.802404	19.51930797	1053.950291	16.60419865	-6.781797884	10.80430056	7.341948272	12.95701595	55.29908625	28.79625297	43.08673966	66.09704425	1	3
40000058\0_6.mp3	160.4755359	161.6081549	3.626349233	0.004155211	2.59E-05	0.002132523	0.00223686	0.006397568	0.051464647	0.4719522	0.024516542	0.031785868	0.047449542	0.073549626	39.78435398	32.73812717	0.13180648	0.103934582	-0.221915782	-0.739369471	22.60853383	314.6704511	2177.537031	2620.779889	3858.25575	315.1376962	2409.555538	2545.855542	3894.228869	2291.194411	0.646234842	1193.030391	17.89324036	1131.730574	15.4630443	-4.766557077	9.846236626	9.781287989	11.92394339	46.7323039	23.18820774	47.18121259	55.81761051	1	3
40000058\0_7.mp3	156.2756271	157.0982017	4.253765293	0.00516279	3.30E-05	0.002332919	0.002535099	0.006998757	0.056048587	0.535477284	0.021554047	0.030802636	0.06035084	0.064662141	67.04291941	46.19997184	0.242473498	0.185668026	0.148197876	-0.675919386	23.39053123	317.9066968	865.2104422	2390.996271	2756.038823	317.8941277	811.1659263	2385.508419	2547.130413	1515.424721	-1.057413442	743.0787617	25.56807202	774.020164	22.60923011	-9.783844587	15.69785948	6.851208912	6.669765015	100.3532186	76.78316406	38.59397437	42.28229639	1	3
40000058\0_8.mp3	159.3379407	161.1420856	8.439742085	0.005464698	3.43E-05	0.002302734	0.002680416	0.006908201	0.051901836	0.494029163	0.020557195	0.031373076	0.059607428	0.061671584	58.88743553	45.76662761	0.17331847	0.130592984	0.035815048	-0.504468902	23.42067736	314.4010115	870.1858917	2399.880404	2988.882046	316.1220796	715.6832316	2375.230879	2602.281149	1502.329335	-1.075872251	762.0530232	26.57843052	775.1260527	22.57697305	-9.242708294	15.89681601	8.394013048	8.179560713	107.1351867	77.2092983	40.79915923	43.45606809	1	3
40000058\0_9.mp3	158.4630365	159.751927	4.510985057	0.007004842	4.42E-05	0.003273834	0.003808152	0.009821502	0.055312056	0.543606265	0.021321031	0.030881749	0.063364482	0.063963093	148.5961876	50.66421622	0.191398253	0.130491961	0.735431265	-0.090503815	23.14753218	312.77082	806.2886868	2365.010698	2691.390609	314.5570357	771.625014	2368.359317	2515.147104	1492.422118	-1.113346589	733.5300228	26.16529147	763.7442474	22.91342954	-11.82426425	15.67311951	8.057772334	7.920102983	122.5435631	91.65127611	38.81817867	42.53144124	1	3
40000059\0_1.mp3	136.8551362	146.8320498	24.49609987	0.044183812	0.000321632	0.021210031	0.019468897	0.063630094	0.143816822	1.225252458	0.081002327	0.106992354	0.136911485	0.24300698	412.4177444	87.22468813	0.046554758	0.014909074	18.12182211	5.000737833	12.60525449	535.6108457	1406.397978	2626.955801	3425.72954	350.5771294	1333.081881	2745.680024	3420.930033	1962.567267	0.047135444	1023.450968	19.62216687	1000.588884	17.4897006	-32.67944334	12.31074678	6.652992582	1.269564477	54.64056263	38.09271212	52.5621293	67.10251971	1	25
40000059\0_2.mp3	144.0537159	147.0866864	21.47109376	0.038803096	0.000269441	0.016969576	0.016551573	0.050908729	0.132021286	1.180160212	0.072961047	0.093518525	0.113567741	0.218883142	367.3077702	84.54420126	0.050192658	0.01350793	14.97428675	3.785919998	12.97384513	741.5242686	1439.045412	2717.920422	3427.194427	774.0141197	1349.499965	2760.436057	3371.638439	2063.897145	0.693166671	865.874773	16.19288498	1005.384842	17.40626998	-29.29886667	12.79939505	5.509011246	1.558679389	47.11399843	34.90641242	51.18954876	70.17500635	1	25
40000059\0_3.mp3	148.0602017	147.1716716	10.38972522	0.019021109	0.000128321	0.009647908	0.010652138	0.028943725	0.108917395	1.0277878	0.055381814	0.071138664	0.096591322	0.166145442	329.9015303	64.44373528	0.061142405	0.022508961	8.440436526	0.308776511	13.76820396	586.7834917	1274.903854	2638.575233	3114.042383	601.0267018	1214.91188	2805.465615	3078.537153	1924.985338	0.206337986	825.8368172	17.91382481	948.1631069	18.45674006	-19.57453124	13.14724219	7.073489735	0.563225777	56.69998165	36.62131766	49.19740471	63.55205396	1	25
40000059\0_4.mp3	155.4445784	158.1909062	12.93331791	0.020162444	0.000130011	0.010179601	0.011961207	0.030538804	0.09391826	0.997665628	0.040987329	0.055750559	0.097133775	0.122961986	396.2331276	84.70129194	0.131127598	0.025726137	7.613503155	1.726299953	19.2598667	256.8781472	1965.882782	2562.873985	3431.700203	249.8715949	2302.399358	2586.048182	3394.680691	2133.249957	0.204177683	1048.269699	20.34494369	1044.049415	16.76165874	-28.94136241	11.71141977	8.852391438	5.73013987	72.0936066	35.73828453	59.28846812	59.43273472	1	25
40000059\0_5.mp3	160.3065542	159.1992273	11.61561836	0.020413827	0.000127373	0.009745774	0.012000657	0.029237323	0.077517433	0.875420752	0.032995464	0.044948359	0.079496213	0.098986393	284.9590479	79.50714554	0.144518483	0.029170854	6.322427342	2.674453545	20.59522148	248.6326652	2055.504723	2563.401945	3392.550943	242.9356851	2321.679835	2566.698532	3304.19456	2108.877153	0.130560411	1020.419625	20.72662969	1027.876899	17.02538506	-18.48666962	11.76005694	8.88040247	7.916202707	72.85233972	34.28555038	58.01833752	56.6956606	1	25
40000059\0_6.mp3	161.3842817	161.8884433	12.92935682	0.018386542	0.000113901	0.009302775	0.01129288	0.027908325	0.079472044	0.817423464	0.036273184	0.051000201	0.077968153	0.108819551	280.4759836	67.6866664	0.129330877	0.029048701	6.109216603	2.033730842	20.52988608	259.857173	2049.388688	2537.930036	3440.016677	255.9341028	2283.609132	2551.00435	3439.700872	2132.562114	0.209003539	1061.25559	20.16008471	1046.18308	16.72747374	-25.14721957	12.56641794	7.806926686	7.849848881	66.72227287	36.55871653	51.40747297	54.54919683	1	25
40000059\0_7.mp3	158.0559002	156.6451389	9.477687187	0.019684623	0.000124713	0.010408505	0.012399201	0.031225516	0.106331869	1.066106665	0.052099749	0.06813706	0.095795395	0.156299247	219.0028477	60.10352999	0.090927157	0.038658121	8.625781359	0.898374222	17.68161941	304.8769679	1055.951891	2470.11079	3263.112826	238.0762591	876.3510119	2553.191647	2955.236335	1655.713813	-0.771799875	905.7200251	26.14200475	864.7557588	20.23692797	-19.744145	13.905278	8.866949421	4.585905348	78.66796218	51.88498508	56.09962342	65.70864949	1	25
40000059\0_8.mp3	163.1061998	163.9587997	8.766058897	0.016070397	9.86E-05	0.007913323	0.009633893	0.023739968	0.065836759	0.71595687	0.030768822	0.040695507	0.065345525	0.092306466	201.2724276	61.04581222	0.133800103	0.050080133	4.409990424	2.020238928	22.4866447	224.1314684	776.2957364	2397.279247	2838.960687	195.3625818	634.4356569	2364.755015	2640.265819	1458.704768	-1.284296368	814.9677457	31.96578767	771.53108	22.68217114	-17.42537012	13.8516321	9.625766462	6.52821216	77.32443741	45.7968298	49.72101052	51.22459882	1	25
40000059\0_9.mp3	161.8883436	163.9114602	10.2517244	0.018643305	0.000115248	0.00904418	0.010241802	0.027132541	0.065486662	0.702625437	0.030760128	0.04091337	0.064826313	0.092280384	192.3178472	52.73947708	0.160868471	0.092259608	4.979832182	2.729339939	22.04041032	249.9680299	868.6419175	2441.289536	3009.037135	213.3627119	656.0753867	2422.952528	2641.14567	1483.384074	-1.20454	809.2609861	30.56694987	780.5802668	22.41921907	-16.80543448	13.9050303	9.161548808	7.736922535	75.48272874	42.68781826	44.3985542	53.95737472	1	25
40000060\0_1.mp3	143.2166823	190.6376845	50.43851247	0.012094586	8.43E-05	0.00624746	0.00589517	0.018742379	0.118627687	1.100212948	0.064210189	0.075547492	0.090244518	0.192630567	375.6927017	28.04277893	0.036693069	0.027748631	6.998336419	-2.52156281	12.4512117	741.5800383	1263.369323	2481.570878	3440.900642	830.7053576	1200.479807	2546.085944	3224.387648	1950.414689	0.46706344	797.8940969	17.14464173	946.0306675	18.49834324	-5.502804581	14.28231357	-3.141747832	-0.680250618	49.37827087	34.55827981	49.55644642	51.82935243	2	2
40000060\0_2.mp3	186.0411064	197.2465409	29.29949173	0.012782167	6.85E-05	0.005145451	0.004187429	0.015436352	0.078975681	0.722139177	0.044565391	0.04891178	0.057050232	0.133696174	227.5116109	34.33854976	0.043748037	0.027581853	3.570605716	-0.560228891	13.99351684	601.8338597	1130.893481	1909.203575	3195.309051	616.6968356	1126.238994	1789.676574	3087.363354	1654.993939	-0.524091426	823.5555062	20.44521287	822.7461944	21.27022904	-9.208069177	15.41644762	-0.587410808	-1.991313979	50.84894536	35.26269878	43.34290635	51.27440671	2	2
40000060\0_3.mp3	191.9127092	195.2063522	17.53883427	0.00518713	2.70E-05	0.002729721	0.002594844	0.008189164	0.058518103	0.528201232	0.032326333	0.037921285	0.042790274	0.096978998	109.7357427	26.99437421	0.032594123	0.018317181	0.591329606	-0.960331746	15.92723385	705.5654639	1153.269351	2047.050484	3160.803629	707.2306467	1145.434159	1996.161877	3112.698567	1740.381312	-0.211717407	801.8226402	19.22094891	855.0769637	20.46599399	-4.07034979	12.90511784	-2.105440232	-1.797277188	47.17259663	37.78451182	47.7411472	51.31837134	2	2
40000060\0_4.mp3	142.8888102	200.5784576	50.52537793	0.013350322	9.36E-05	0.006801476	0.005810454	0.020404428	0.073522164	0.733086337	0.04287767	0.044145538	0.051691678	0.128633009	263.4985292	29.27585187	0.037801041	0.021945977	4.040080435	0.599652762	17.4692545	381.7000117	2669.992043	3283.320555	3942.343309	396.3146773	2925.397164	3341.136816	3972.144331	2658.748247	1.622387764	1191.943218	14.89144603	1278.171442	13.69143405	-13.51247235	11.41853941	9.933080031	14.59651532	69.36635964	26.5035921	60.25263804	81.13748538	2	2
40000060\0_5.mp3	188.4336193	197.4745407	28.45848477	0.006197967	3.28E-05	0.003467869	0.003160867	0.010403608	0.054590777	0.51572799	0.030602346	0.033083884	0.039159133	0.091807037	97.47844875	33.84629561	0.078610453	0.048073359	0.627100695	-0.322333139	22.5277679	393.1497173	2590.249999	2918.360733	3759.637307	396.0468264	2707.394614	2894.536362	3760.303997	2439.57045	1.070024262	1121.419057	15.7980688	1174.120011	14.90477961	-9.159584489	11.55794177	8.103956899	12.63553519	57.17236487	26.04799918	38.86524362	66.5498712	2	2
40000060\0_6.mp3	190.5422725	196.5641197	21.98033035	0.006921785	3.63E-05	0.003363418	0.002904696	0.010090253	0.045398831	0.453315883	0.024181836	0.02725527	0.034404478	0.072545507	165.7343707	35.88225851	0.099525886	0.070511362	-0.03061945	0.29222092	24.0809199	392.6766058	2579.598492	2904.772886	3662.116804	395.1970379	2658.71174	2845.859486	3627.88266	2381.912731	0.927136526	1077.561874	16.06759862	1142.757341	15.31383731	-7.421638918	11.41250095	7.04521764	12.41528264	61.1115658	29.16941513	36.835367	73.92317931	2	2
40000060\0_7.mp3	199.0731145	198.9629771	6.436142109	0.004669117	2.34E-05	0.002603806	0.002731902	0.007811417	0.055148316	0.549046239	0.031585959	0.033820459	0.040675103	0.094757876	40.66351979	29.97745312	0.069803335	0.056873871	0.361346758	-0.895326982	22.5617063	391.4030573	884.9256132	1765.63155	3416.19726	394.1166526	881.1782086	1344.343776	3171.734674	1447.843328	-1.244623271	925.8726737	25.96154193	760.9884018	22.9964083	-13.29616643	17.99031621	9.57267943	0.507415713	136.2782261	103.2225726	40.81950492	62.29582533	2	2
40000060\0_8.mp3	194.5074376	194.6433874	4.543423626	0.003892647	2.00E-05	0.002010114	0.002432653	0.006030341	0.070069697	0.611085892	0.039471985	0.045146186	0.049067326	0.118415956	50.5003976	33.4768189	0.063015723	0.047176035	1.104989138	-2.024921093	21.31541166	386.9926577	874.6703505	1954.583154	3460.321821	388.8579209	875.9196284	1714.136441	3294.977504	1568.472874	-0.914253201	968.7065276	24.1455621	825.050989	21.21081028	-16.21887223	18.57096503	9.832883084	0.440040017	132.1524017	96.55433204	41.51423281	70.17868735	2	2
40000060\0_9.mp3	186.7004653	186.8222993	4.92257823	0.003260417	1.75E-05	0.001610222	0.001930676	0.004830665	0.057130089	0.508045787	0.032086412	0.036474254	0.04037496	0.096259236	48.07332747	24.47363928	0.073985341	0.046949699	-0.032700815	-1.434122066	23.11847235	365.8177468	808.7125266	1621.685734	3264.594328	363.4319807	793.8264192	1365.239693	3130.388844	1413.221734	-1.34408138	922.3189545	27.18890718	749.6150384	23.34531607	-16.77227424	21.12033378	11.07804626	-1.625092513	111.9079689	85.02209528	43.8794661	76.10925688	2	2
40000061\0_1.mp3	180.0325715	182.8718905	16.76356117	0.003337349	1.85E-05	0.001557042	0.001806642	0.004671127	0.040389873	0.449340072	0.019965239	0.023737365	0.03599421	0.059895717	39.49598215	31.3615473	0.114011888	0.073827966	-1.203576872	-0.43260341	22.2651096	490.4903656	1103.175421	2584.35996	3521.932128	499.5999258	1108.460038	2588.984426	3535.436784	1933.120293	0.138678374	1011.945619	18.85465679	988.522849	17.70318209	3.400531823	14.76349885	2.758848379	-0.779103573	33.98060471	22.78884881	30.0161642	36.80633073	1	2
40000061\0_2.mp3	183.2771048	183.7188935	2.249733516	0.002304143	1.26E-05	0.001025503	0.001347463	0.003076509	0.031478299	0.281932396	0.01606024	0.019156702	0.029871655	0.048180721	45.79462575	21.33466625	0.074619815	0.031466413	-2.172748074	-0.150715967	24.54278387	448.1069526	1032.592165	2569.478066	3444.752393	447.0698267	1036.807899	2571.727988	3451.338422	1876.736034	-0.042028911	1001.422865	19.91215682	966.0833909	18.11437829	3.774321201	14.75540966	4.208369853	0.894217959	32.98061017	24.52872344	30.41661678	37.26651075	1	2
40000061\0_3.mp3	174.0952129	184.1438651	28.23091768	0.00420411	2.42E-05	0.002201338	0.00220826	0.006604014	0.042511781	0.385683237	0.022531531	0.025250227	0.035273562	0.067594593	61.03750217	21.53275439	0.086430561	0.040131141	-0.846362602	-0.185710331	22.71874436	479.7385665	1048.431238	2530.175586	3365.661341	484.2068516	1060.411088	2524.547488	3403.248534	1868.10349	-0.037593877	973.0138941	19.53817213	955.0218403	18.32418827	5.244070831	13.45257107	3.397991588	1.958234695	35.63672362	24.28259621	32.47018971	35.76770299	1	2
40000061\0_4.mp3	183.6632698	184.1438651	2.34518548	0.001802842	9.82E-06	0.000692696	0.000974655	0.002078087	0.01914995	0.19278633	0.007101069	0.009988068	0.023211928	0.021303208	64.82259953	21.17506222	0.216785748	0.117784197	-3.299458699	0.500041404	31.52414032	362.8108598	1760.779625	2546.073768	3227.486256	364.6924657	1760.054668	2562.975898	3238.210345	1981.483344	0.018178052	957.8392932	18.72297424	979.2192471	17.87138075	2.301349221	12.78089209	2.390466246	9.792062624	32.45727542	25.31153906	31.77099601	38.79347673	1	2
40000061\0_5.mp3	180.9354223	181.1895812	2.003147873	0.002280096	1.26E-05	0.000992885	0.001248184	0.002978654	0.023364014	0.215937282	0.008717196	0.012938086	0.026972413	0.026151587	37.70692362	20.87147956	0.235473344	0.148305981	-2.88204156	0.426754814	29.99543675	357.2614429	1690.208477	2495.0128	3472.24951	358.0416869	1687.20373	2494.119534	3514.371117	2013.434017	0.102456314	1052.10981	18.74162018	1011.686866	17.29784244	3.253352445	12.20071515	3.475030427	8.096710884	32.53373984	21.57003488	30.66182264	32.9638956	1	2
40000061\0_6.mp3	181.4258296	181.1895812	3.135200294	0.002035121	1.12E-05	0.000886096	0.001152069	0.002658289	0.023461897	0.217918136	0.009276289	0.012828814	0.024572171	0.027828866	47.74476716	15.77159566	0.212806054	0.135882043	-2.948996918	0.368096076	29.75304881	354.7157272	1792.25149	2560.390461	3476.150304	353.4585439	1797.211503	2564.19032	3606.028092	2080.222115	0.254026496	1084.189849	18.35217552	1043.053364	16.77766507	2.046107874	12.53566771	1.866152158	11.56700297	36.22877188	24.46444475	30.55668688	40.30027071	1	2
40000061\0_7.mp3	180.7677662	180.9803837	3.808209176	0.0033724	1.87E-05	0.001686787	0.001874308	0.005060362	0.02782539	0.288525539	0.011426474	0.015373747	0.030650804	0.034279421	35.51990856	20.74527721	0.176359983	0.123525841	-2.169874288	0.479952358	28.25001795	349.9496151	802.3878197	2536.065905	3152.366752	351.2362125	773.5508375	2539.239161	3227.368876	1722.848772	-0.478268072	958.7108879	23.76357736	903.8015872	19.36265686	-3.094643048	15.0301552	9.303360668	6.599661814	53.7997099	38.90796475	33.40431559	42.97415363	1	2
40000061\0_8.mp3	180.2613191	180.5627129	2.915134179	0.003499285	1.94E-05	0.001763607	0.00213929	0.005290822	0.03663619	0.371449629	0.015548867	0.020368588	0.036616378	0.046646602	29.82986075	20.90767843	0.206943963	0.165094052	-1.512602096	0.027428361	26.98458416	344.2023155	705.1090263	2629.137431	3347.847192	343.3476641	698.8260587	2640.986924	3407.550848	1772.677874	-0.337314044	1021.401061	24.39698304	940.419438	18.60871787	-3.935558636	14.95550074	10.08304868	8.273774104	68.42681167	38.70886276	44.49535175	36.22221474	1	2
40000061\0_9.mp3	180.7126842	181.6087021	3.04650364	0.00310479	1.72E-05	0.001512193	0.001901524	0.004536579	0.034822672	0.357781053	0.015369631	0.02037911	0.035594366	0.046108892	63.7774903	21.22404357	0.180342226	0.124453602	-1.699444531	-0.056099831	26.34315725	363.8629116	663.2990971	2599.049208	3266.88151	356.7215817	675.1197927	2603.805391	3296.44672	1733.023371	-0.424814092	979.9083794	24.69846646	916.1008322	19.10270069	-3.53037947	14.84531121	9.769954931	7.090117517	53.51243703	34.9944685	33.4889659	40.80169972	1	2
40000062\0_1.mp3	221.9945471	221.9138944	5.138620881	0.001909716	8.60E-06	0.000887427	0.000903838	0.00266228	0.030953284	0.317547437	0.015958393	0.015675536	0.026454272	0.04787518	35.95503924	25.73293953	0.109094336	0.073484397	-2.394170757	-0.220809453	25.24844442	603.5719399	1289.612618	2506.163714	3036.836326	618.7890927	1300.080108	2623.740466	3011.192449	1888.450529	0.101104658	797.4677854	17.83675768	921.8114021	18.98436053	7.054378574	14.60994855	-1.976664048	-6.68822962	23.97577021	22.39529018	24.48943901	38.94468107	1	2
40000062\0_2.mp3	246.7955605	247.7983647	5.344027263	0.00165431	6.70E-06	0.000807315	0.000802612	0.002421944	0.022585439	0.253635862	0.011884144	0.011727869	0.017204568	0.035652431	36.50768299	28.2734921	0.143941794	0.087549679	-3.040800143	0.227658095	26.66291214	698.1346469	1218.041048	2504.814745	3071.377239	718.0162051	1214.437704	2506.937659	3102.40121	1885.448195	0.192073709	794.7950018	17.74890972	919.353002	19.03512575	9.058224248	13.77400939	-2.713279683	-6.068509463	24.7182251	19.89055305	24.9132722	31.58345155	1	2
40000062\0_3.mp3	251.9685577	253.5903769	6.960490419	0.001969554	7.82E-06	0.001011591	0.001000297	0.003034772	0.030742215	0.295947269	0.009730531	0.013510787	0.032410733	0.029191592	34.42678081	29.01812727	0.264464751	0.187641542	-2.629268026	0.043558265	26.70068782	754.3906445	1230.198338	2201.469104	2924.18116	756.6752636	1227.315541	2140.371905	2763.29695	1721.914915	-0.218683384	668.8738953	18.88945304	821.0371443	21.31450461	9.080300997	13.14628828	-5.13572701	-8.394479104	24.77747355	19.21123516	26.06997341	37.50508943	1	2
40000062\0_4.mp3	243.0875553	244.1046876	5.637976255	0.002012793	8.28E-06	0.001071222	0.001039697	0.003213665	0.021260361	0.207073432	0.010671243	0.010554062	0.01490301	0.032013729	40.65283623	21.1806261	0.199897072	0.14899489	-3.112784791	0.524491287	30.31295411	395.4866535	1818.879052	2525.471868	3211.048445	396.1819773	2037.455162	2533.922022	3105.839314	2018.349619	0.088920177	903.2191123	17.98904283	974.2626851	17.96230141	2.443547292	12.41529634	0.737152699	8.711043031	32.44317187	21.87403451	26.09697885	35.46696899	1	2
40000062\0_5.mp3	247.5766439	248.8023307	5.14335977	0.002671229	1.08E-05	0.001569736	0.001464266	0.004709207	0.020166312	0.195214745	0.011305866	0.010617927	0.013521727	0.033917598	25.35425599	14.40463031	0.14109699	0.083205634	-2.917410612	0.785526291	32.17347185	353.1532351	1921.093375	2482.347039	3247.312141	355.840011	2081.071096	2318.309117	3175.439276	1982.664875	-0.062197984	939.8664218	18.8408955	962.3493766	18.18466393	2.43184004	12.23974615	2.159528377	8.727214167	33.2907548	22.09444908	25.58069429	31.70673627	1	2
40000062\0_6.mp3	246.8908336	248.5150689	5.700746433	0.00285432	1.16E-05	0.001652006	0.00144853	0.004956017	0.018309791	0.19394615	0.00944946	0.009079573	0.01236036	0.028348379	69.77406385	21.57576783	0.139720331	0.088341908	-3.041788149	0.961649647	32.26475033	345.5014572	1918.670091	2734.384607	3576.041892	345.4031959	2148.037104	2907.199648	3714.822117	2278.865516	0.714860423	1123.13964	17.27250544	1126.887323	15.52950294	2.418882261	11.57284329	2.819682365	9.416047387	35.41137058	21.73703168	31.64314609	33.87337765	1	2
40000062\0_7.mp3	239.1650728	239.7725771	4.405083723	0.00178877	7.48E-06	0.000899228	0.000929977	0.002697683	0.034753231	0.387844561	0.016218234	0.016893183	0.028220935	0.048654702	36.9783933	27.63569463	0.256292853	0.193545403	-2.200458607	-0.407918284	26.81002698	460.2621555	1191.660824	2295.464003	3102.39831	466.0745319	1204.53458	2389.596975	3299.176639	1839.845681	-0.162110058	944.3673691	19.36005894	931.4738005	18.78743126	0.028541918	16.27491008	0.274383076	-2.184913081	59.40236401	54.22416993	46.39836581	46.32097517	1	2
40000062\0_8.mp3	240.4121745	240.7440263	5.354814855	0.001753388	7.29E-06	0.000832303	0.000883187	0.002496909	0.027739184	0.319965814	0.012030678	0.013009043	0.024858202	0.036092034	36.6691233	27.69962046	0.256272962	0.16337182	-2.718814107	-0.004447649	28.68511914	458.9445231	1238.525802	2257.03627	2935.603822	470.2971282	1226.601456	2402.230801	2647.881789	1686.752793	-0.55342686	725.8615537	20.33744728	826.1054291	21.18373683	1.290581777	15.69831251	-0.831059383	-3.129676191	53.55500152	50.44658877	43.19111628	42.68038973	1	2
40000062\0_9.mp3	240.697461	241.7194113	4.96292689	0.001386702	5.76E-06	0.000638675	0.000702009	0.001916025	0.02180409	0.231490932	0.01006158	0.010873042	0.018133385	0.03018474	28.42636522	20.94944673	0.196810869	0.118677944	-3.237155761	0.252614582	30.40042067	468.4329714	1211.482044	2394.622474	3255.05531	472.0726528	1211.940385	2416.448581	3369.648587	1867.527551	-0.08523021	965.8586446	19.11920388	947.0875432	18.47770053	2.70312757	15.48775192	0.467000352	-5.008282003	53.32842913	48.10273047	32.89873348	44.53702712	1	2
40000063\0_1.mp3	201.2332742	229.739671	47.56181152	0.006962686	3.46E-05	0.004115951	0.003984691	0.012347852	0.101218652	0.979721384	0.059632632	0.058818493	0.066176614	0.178897897	36.3071684	26.78699739	0.053452078	0.038252638	4.349733903	-2.97177811	18.64127506	506.4813386	1284.356362	1898.355663	3351.601885	322.9965196	1306.47428	1677.901916	3218.063526	1631.35906	-0.8946164	965.0223353	23.0724336	837.1041338	20.90540387	-12.83565085	19.75665788	0.075560908	-5.208359389	54.15927	53.10921053	42.76586414	35.2887148	2	2
40000063\0_2.mp3	154.8813415	231.4713012	54.83811158	0.002028253	1.31E-05	0.001045824	0.001133571	0.003137473	0.052189569	0.491214022	0.025891297	0.029082692	0.046309178	0.077673891	55.38141775	20.1483537	0.118947284	0.089811268	-0.786572891	-1.424020121	20.78656525	812.7774057	1363.919238	2143.452191	3278.780354	848.6010805	1508.928515	2177.952855	3115.551388	1912.75846	0.305609089	755.6501024	16.86366252	906.5240622	19.30450688	0.563375719	16.31773021	-5.924096864	-5.531488821	32.1608179	29.25064943	35.45407294	37.40494876	2	2
40000063\0_3.mp3	222.896869	228.020995	24.31679608	0.00518915	2.33E-05	0.00315255	0.002411135	0.009457649	0.055141368	0.510925662	0.032170766	0.031352095	0.037999506	0.096512298	26.3904266	19.78506634	0.07786975	0.052822332	0.351980951	-0.66459202	21.86046388	705.5260681	1271.561334	1860.681744	3035.84174	738.8924014	1291.699667	1609.498253	2871.023214	1627.778384	-0.524166419	710.7102708	20.17008804	779.9677419	22.43682534	2.465785883	16.9444444	-6.491133629	-3.538126107	30.18702722	33.5904212	37.19489763	35.89178372	2	2
40000063\0_4.mp3	226.6629058	229.3419072	13.57720921	0.006111244	2.69E-05	0.003479723	0.003035971	0.01043917	0.03395317	0.324842329	0.019350251	0.017954399	0.022153241	0.058050753	182.3081422	26.38009212	0.127473168	0.089989138	-1.010165197	0.98069655	28.28237805	374.9785743	1822.349284	2912.888304	3835.188963	385.4564046	2443.000067	2978.627558	3923.478248	2432.640569	1.096517983	1179.340614	15.93611708	1192.189098	14.6788794	-2.988646696	12.22494355	4.531056983	13.21962786	34.18780585	24.26294852	29.66340387	41.97340525	2	2
40000063\0_5.mp3	231.5245483	231.8727582	2.438429227	0.003444083	1.49E-05	0.001999337	0.001842458	0.00599801	0.048374887	0.433982121	0.02747041	0.025173738	0.032494738	0.082411231	51.15834836	26.66350073	0.16846183	0.128919721	-0.731607455	-0.689834863	24.86909175	399.2159279	1502.141007	2565.658613	3422.731014	402.7679778	1485.999924	2518.015021	3369.827674	1944.152649	0.004396785	989.0198986	18.73508506	977.1342041	17.90951532	-0.615971549	10.06941144	2.762843447	13.34238787	22.44782949	21.56760775	25.31764533	35.81246872	2	2
40000063\0_6.mp3	231.2986733	231.7388619	2.978150271	0.003523535	1.52E-05	0.002077862	0.001844591	0.006233585	0.049681949	0.476514183	0.027387492	0.02628159	0.033255503	0.082162475	61.54076234	23.1036493	0.137805464	0.097579891	-0.604554442	-0.749024631	25.29525592	375.3355449	1606.472816	2611.664093	3513.996416	372.284112	1615.711136	2512.361899	3417.869918	1979.556766	0.043055151	1015.195269	18.77117035	993.0075343	17.62322983	-1.192787994	10.13882058	3.381705396	13.52018025	21.77917253	19.56504842	24.55105293	37.65820228	2	2
40000063\0_7.mp3	232.5450724	234.1608682	13.08735501	0.004574356	1.97E-05	0.002631945	0.002475919	0.007895836	0.054788637	0.492092093	0.030032908	0.028665133	0.041388723	0.090098725	84.6929005	27.08259926	0.148766651	0.086490887	0.05571649	-0.750992861	24.24137511	447.8970998	1093.82555	2793.760981	3789.949291	450.1747909	1094.960667	2792.030292	3885.283728	2055.61237	0.423371244	1145.036312	18.71114344	1068.86177	16.37255676	-7.851793075	16.80489861	3.651047948	3.791482556	39.60378481	31.53057306	32.51063734	45.51710986	2	2
40000063\0_8.mp3	231.7875114	234.0256506	13.2871478	0.006998664	3.02E-05	0.004054209	0.003690899	0.012162626	0.04898241	0.45518477	0.027603825	0.026613756	0.034633036	0.082811474	77.56404927	20.49461993	0.141278404	0.091495471	0.359456253	0.339412574	24.02677585	421.4049769	932.3740686	2797.398165	3536.303018	436.5236886	926.736339	2846.399462	3579.838648	1947.374535	0.168064254	1047.771653	20.21248614	1012.085728	17.29102538	-9.8581797	18.58192098	4.350967109	5.429946278	42.08166317	35.2472787	34.07670982	46.29768696	2	2
40000063\0_9.mp3	234.7899673	234.8381288	2.697159073	0.003818615	1.63E-05	0.002200752	0.002249708	0.006602255	0.041800962	0.370990619	0.023368188	0.022090637	0.029704393	0.070104565	37.1883497	20.53609625	0.151522808	0.099114347	-1.060543449	-0.158541022	26.30119064	439.7038307	935.032532	2862.523454	3599.791286	447.6501851	938.7669844	2968.781101	3315.993552	1917.797956	0.108725931	956.1144557	20.17912405	983.8050359	17.78807727	-8.486129235	17.21537924	7.070278613	3.739407899	42.39694785	31.46805771	29.38663515	39.72615241	2	2
40000064\0_1.mp3	194.2097372	222.2987753	50.02847871	0.016409318	8.49E-05	0.008522551	0.007961412	0.025567652	0.072279143	0.706411138	0.039827324	0.042546837	0.051882168	0.119481971	384.3918452	38.87912572	0.0442174	0.029542048	4.562973154	1.594620277	13.07079391	570.7828187	1254.127558	1861.544577	3158.910957	538.9955574	1244.548748	1584.208688	3101.91442	1617.416853	-0.727255896	854.3062876	21.17201592	807.3115757	21.67688477	-4.834061629	14.61432678	-1.600644909	-5.004806271	59.6923242	36.60206828	51.12027214	49.39184714	2	1
40000064\0_2.mp3	219.9102924	219.9994627	2.011236339	0.002921639	1.33E-05	0.001653574	0.001603806	0.004960721	0.03148753	0.282264168	0.018026066	0.017508513	0.022177007	0.054078197	28.76151114	19.25516166	0.050866138	0.022455627	-2.022189031	0.141222595	22.20616506	713.4274607	1268.719943	1677.0906	3054.382716	716.9967739	1265.491402	1677.530546	3067.249329	1681.817013	-0.396438966	783.4175185	19.74891137	818.3778337	21.38376588	4.657226273	13.45359972	-4.17894737	-7.22425688	23.38886722	20.57530925	24.84961512	31.68315877	2	1
40000064\0_3.mp3	218.5049114	218.3536529	1.964423667	0.002920817	1.34E-05	0.00160085	0.001583735	0.00480255	0.026797746	0.239298568	0.013599542	0.015007916	0.023912045	0.040798625	41.26493623	25.29816732	0.046691431	0.023628113	-2.377317419	0.419038299	21.47556902	694.1815874	1278.266348	1671.779507	3097.240266	700.9899819	1280.392712	1665.647245	3109.961326	1689.247816	-0.395628175	802.990448	19.7361784	824.7650863	21.21816295	4.07054456	13.28566429	-3.159774937	-7.619609216	25.85244378	22.61025159	27.88417297	32.71705889	2	1
40000064\0_4.mp3	234.761542	234.1608682	3.692337151	0.0039778	1.69E-05	0.002388708	0.002166848	0.007166124	0.080858076	0.801537636	0.047077102	0.045786441	0.053070914	0.141231307	32.22638961	20.57765822	0.094049817	0.053790366	1.9351741	-2.669185146	19.60829239	371.0270144	1718.022116	2565.696975	3221.22822	386.4114478	1718.959702	2559.621623	3227.095956	1973.022182	0.023700998	946.8948361	18.49685092	974.5492943	17.9570188	-0.37544055	6.512226726	3.178217793	9.843045429	20.76017262	16.23472897	20.12258827	27.85969986	2	1
40000064\0_5.mp3	234.8057919	234.9738159	2.006508565	0.002415012	1.03E-05	0.001410591	0.001332182	0.004231774	0.099749022	0.910183698	0.059268268	0.054853963	0.062179826	0.177804805	39.25998672	20.306082	0.093645748	0.065364299	2.730951516	-4.270119394	20.67552619	340.4892794	1749.87089	2590.517966	3243.997556	343.2253346	1757.440811	2586.258243	3241.618796	1982.135796	0.00222278	966.1311536	19.06028978	981.8612037	17.82329308	-0.166746849	6.227381935	3.486945631	10.75193936	21.36327417	17.28231658	22.8747268	29.64992139	2	1
40000064\0_6.mp3	231.4623849	231.8727582	3.503382621	0.002502033	1.08E-05	0.001436539	0.001309114	0.004309616	0.105885746	0.990332356	0.0632838	0.059005287	0.067601556	0.189851399	41.79732953	20.00339998	0.075617793	0.044033034	3.269873065	-4.714107017	20.73054264	297.5255255	1880.924986	2719.789481	3341.847978	295.3027574	1888.721818	2728.286779	3338.471581	2062.695734	0.150344268	1014.389608	19.47782964	1023.147695	17.10407998	-0.102943416	5.325230448	3.725863546	12.72097931	18.54683263	14.87076251	23.08876051	27.8163897	2	1
40000064\0_7.mp3	231.7465206	232.4091174	6.427911677	0.007509426	3.24E-05	0.004470368	0.003886326	0.013411105	0.104226369	0.921955202	0.06130097	0.059534095	0.065898777	0.183902909	30.17313563	20.1309032	0.083476094	0.046879625	4.473862014	-2.926175426	20.62351895	402.5694512	1089.245063	3182.441871	3895.020083	407.5155847	1084.65069	3196.371083	3905.740071	2148.569357	0.651848681	1166.074829	18.76058888	1118.654847	15.64378865	-6.60902557	10.54109816	11.7895969	3.182906553	23.95711049	19.10702541	29.62521101	28.24740164	2	1
40000064\0_8.mp3	225.0847213	232.1407829	25.91902627	0.009792606	4.35E-05	0.005922602	0.005432559	0.017767806	0.098821709	0.962632928	0.058043726	0.058742419	0.067434326	0.174131179	29.12581382	20.30021906	0.070478272	0.052028649	5.035345517	-1.98167299	20.98083429	370.8612846	1093.381478	3175.159457	3900.743185	375.3567768	1102.041545	3229.38386	3920.486154	2156.817084	0.64255274	1181.709792	19.07528051	1125.519138	15.54838067	-10.50560343	13.00257488	12.04305916	4.642940312	24.95917811	20.83818608	31.80908439	32.06700547	2	1
40000064\0_9.mp3	231.1546812	232.0067318	3.490711391	0.011157438	4.83E-05	0.00685781	0.005891444	0.02057343	0.119105438	1.116897843	0.072513857	0.065948013	0.076750455	0.217541571	31.97253323	26.77926323	0.071339947	0.056720442	6.800000203	-2.765133537	20.75370468	395.8952345	923.9656187	2717.660713	3806.622106	399.6124999	951.2103541	3105.103204	3915.579629	2092.876422	0.520052956	1171.989043	19.80624492	1099.709928	15.91328727	-10.74693585	13.64279914	13.4838216	1.673606009	26.11561142	20.72702513	37.89610324	36.04965355	2	1
40000065\0_1.mp3	174.8554273	187.1463183	31.71282843	0.00586146	3.35E-05	0.003022533	0.002763532	0.009067598	0.085305702	0.816396038	0.047424247	0.054398951	0.059745189	0.14227274	46.56490293	21.65749237	0.030410401	0.025915331	2.745724908	-2.482396424	14.6166605	915.7898435	1381.021867	2626.386303	3483.061521	960.6166086	1435.086906	2851.021035	3498.28061	2186.25129	1.168310733	845.8880004	15.06357218	1047.832066	16.70114952	-8.757129341	14.38298047	-3.59605149	-3.668841031	29.4046251	22.10366273	31.05416595	33.1609679	2	1
40000065\0_2.mp3	230.7694378	252.5670902	48.80820877	0.00302712	1.31E-05	0.001540231	0.001452244	0.004620693	0.048327599	0.468975702	0.027117646	0.028024615	0.036525956	0.081352939	144.9503205	28.99289792	0.07559801	0.048744527	-0.768989802	-1.02544036	19.93582902	948.9761872	1403.174846	2330.465892	3462.783512	980.2178284	1498.486216	2678.155104	3652.115111	2202.243565	1.203849094	890.6324276	14.88781042	1057.88709	16.54240813	3.923235519	10.84860506	-7.552803103	-6.098437025	22.1997333	21.04492279	27.09239974	38.84851676	2	1
40000065\0_3.mp3	240.6924995	241.1615655	5.899883206	0.003131451	1.30E-05	0.00178755	0.001714313	0.005362649	0.046708203	0.416030104	0.024413647	0.026930066	0.038890571	0.073240942	116.0985635	28.01338397	0.095881998	0.073241855	-0.881290108	-0.759111554	18.43119338	923.3014192	1396.381491	2076.097394	3325.598279	944.2147627	1425.704759	2077.180554	3329.687484	1944.19689	0.482114448	795.1575737	16.78405742	926.5486714	18.88729706	3.587327812	9.140470771	-7.192331624	-3.482871513	24.98034833	26.32101915	32.99721553	50.08480349	2	1
40000065\0_4.mp3	195.3892847	288.2858447	64.33050012	0.006396504	3.27E-05	0.003500222	0.003732409	0.010500665	0.13143092	1.262530865	0.070553794	0.080610515	0.099973447	0.211661382	130.010635	52.74366939	0.078982007	0.05343566	6.319940023	-5.129339909	16.27484364	403.247913	2114.905219	2831.984405	3818.006369	388.0269616	2232.310851	2802.31672	3774.733612	2299.347036	0.783871508	1128.902217	16.53687189	1131.420914	15.46727639	-6.621262938	6.03783032	6.191213484	9.723824524	38.52301791	29.40660103	44.23587764	59.23093111	2	1
40000065\0_5.mp3	161.649097	320.7983378	16.18956507	0.0038753	2.40E-05	0.001844925	0.002082349	0.005534774	0.116058094	1.07365951	0.05829984	0.078320912	0.09971833	0.174899521	161.3442762	64.57482339	0.071437468	0.056491448	4.501351235	-5.100086546	16.60843045	399.8076227	1742.467562	2705.211133	3647.184366	374.9920458	1560.390133	2615.628042	3488.39856	2009.852195	0.140278023	1037.802172	18.61028218	1013.168871	17.27254015	-4.556592241	6.414219401	3.809334434	9.42753592	33.11012584	28.95145383	40.32768331	59.62613342	2	1
40000065\0_6.mp3	169.5563298	320.6130909	36.59792163	0.004203497	2.48E-05	0.001976523	0.002146156	0.005929569	0.109631501	1.013930684	0.057604009	0.070082849	0.085679261	0.172812027	412.4794498	60.80985401	0.054137682	0.035549775	4.003255224	-4.526610947	15.62017312	400.1827381	2135.160611	2865.434264	3890.25361	371.414876	2380.322946	2806.979075	3866.668834	2356.346433	0.887929141	1165.084653	16.50328395	1157.47526	15.11911364	-4.689248858	4.056934547	6.962041444	9.1581936	28.45094527	28.44204777	44.41267443	61.61952587	2	1
40000065\0_7.mp3	176.6559108	350.4398081	13.90903872	0.002887546	1.64E-05	0.001387142	0.001521184	0.004161425	0.103588711	0.94263525	0.051316636	0.064427757	0.088137607	0.153949908	433.0824455	67.3754637	0.078765812	0.057391445	3.12344829	-4.459165287	16.77420493	548.9193809	1126.084202	3050.190397	3967.289455	460.6535264	1099.371726	3236.703178	4046.719257	2210.861922	0.860202183	1195.355244	17.88114628	1149.269509	15.22706368	-7.698085957	9.794982695	4.585093402	-3.021261882	36.22171918	36.43531422	49.91664275	65.1012442	2	1
40000065\0_8.mp3	181.2444174	362.5885414	16.70936406	0.00352644	1.95E-05	0.001722404	0.00182462	0.005167211	0.096468638	0.917680482	0.047139639	0.060587922	0.082684936	0.141418918	331.6185818	65.35588394	0.100801494	0.081375302	2.825856418	-3.854659326	18.34428164	450.45985	1157.758693	2836.84088	3989.895463	409.774867	1175.286756	3179.064751	4141.588878	2226.428813	0.835593658	1243.938004	18.05977063	1162.430501	15.05466347	-8.160958779	10.32368839	5.785556003	-2.596095893	35.52151203	35.83896221	54.26235932	70.42742807	2	1
40000065\0_9.mp3	207.8728337	421.1011066	12.5348162	0.003923346	1.89E-05	0.00186986	0.002021907	0.005609579	0.07171069	0.72793834	0.030757381	0.036356507	0.072724477	0.092272142	188.9798787	73.60629276	0.247988276	0.212098319	0.962248742	-2.076666146	22.11096807	452.5968617	1258.008825	2436.541156	3452.051818	438.9321155	1267.107938	2288.806945	3366.595473	1840.360618	-0.204007604	975.8877858	19.48985717	934.5347373	18.72589568	-0.523979355	7.711594588	0.342596482	-3.426858964	32.23199225	33.56790673	53.12100816	64.02303354	2	1
40000066\0_1.mp3	123.4950611	123.4705237	1.537450193	0.002924607	2.37E-05	0.001277481	0.001610756	0.003832442	0.030804063	0.272943206	0.015866421	0.018236456	0.028355857	0.047599264	16.44099446	13.94213059	0.095263321	0.081395068	-2.032838508	0.15423755	19.6878507	604.2086062	1186.300453	2467.475337	2648.771092	607.798435	1188.171434	2494.507324	2570.401314	1715.219627	-0.341036601	654.2009598	19.46412219	824.7061562	21.21967912	4.837726493	14.4096406	-4.505989125	-2.927198391	18.0320882	17.46447722	21.64293129	27.05633695	1	1
40000066\0_2.mp3	121.1818722	121.4194884	2.419058021	0.002385943	1.97E-05	0.000847968	0.001251916	0.002543905	0.030614886	0.273922683	0.013125792	0.018876342	0.034707362	0.039377375	17.38810314	13.92199738	0.111274551	0.08013067	-2.251059384	-0.06013345	20.17616025	612.0417209	1121.989076	2455.560951	2679.297731	606.0777963	1119.119221	2494.044002	2573.956609	1698.299407	-0.373388354	655.9596042	19.80771949	820.2702794	21.33443139	3.778109557	15.86718815	-6.970958856	-1.914857564	28.40568457	29.46956274	31.90296674	33.75526557	1	1
40000066\0_3.mp3	127.781419	127.6033908	3.411189831	0.002992096	2.34E-05	0.00104676	0.001521585	0.003140281	0.04419243	0.396190024	0.015955034	0.027366756	0.058366152	0.047865102	23.85133827	18.30995033	0.099052219	0.069704895	-1.13797557	-0.767297023	19.36596183	636.4008924	1154.674876	2474.142343	2654.393869	632.190576	1156.404041	2481.968712	2595.881978	1716.611327	-0.310159529	654.5638008	19.44066027	825.7719073	21.19229274	4.856823401	15.73642458	-7.390599324	-0.392967382	25.73267815	30.86596804	35.1988512	32.00846327	1	1
40000066\0_4.mp3	136.1815595	136.2887677	2.570857852	0.002571	1.89E-05	0.001206322	0.001459737	0.003618965	0.038470634	0.338776522	0.019887669	0.02370999	0.033200528	0.059663006	20.13851129	15.63594276	0.078756524	0.050308238	-1.578985092	-0.429752499	21.54273234	366.8028939	1835.7438	2279.264481	2835.621853	370.0131897	1813.105933	2229.725871	2802.648694	1803.873422	-0.464256895	810.8785013	19.90032423	870.8690761	20.094869	0.637294362	11.44279035	0.805529111	10.76048066	23.02760508	17.81935437	22.7999734	30.27685317	1	1
40000066\0_5.mp3	138.1924478	138.191288	2.233839	0.002529867	1.83E-05	0.001224218	0.001408005	0.003672655	0.037141124	0.327321467	0.019122176	0.023613183	0.029524899	0.057366528	20.60588262	12.08802517	0.104426207	0.070114228	-1.709687822	-0.332542756	22.52669056	387.7354353	1856.362039	2283.842407	2798.347031	390.1146746	1836.073838	2223.206362	2762.257152	1802.913007	-0.452905256	790.7141591	19.64469825	865.4801919	20.21998905	0.801644595	11.79116069	1.354098752	10.00089987	24.67497985	19.78102517	21.00042552	30.09172874	1	1
40000066\0_6.mp3	137.9779673	138.3510251	2.100456506	0.002687242	1.95E-05	0.001407136	0.001533075	0.004221407	0.041693972	0.366472563	0.02269883	0.026667596	0.032228797	0.06809649	16.23938287	12.00452708	0.092496003	0.061825247	-1.266136291	-0.573778291	21.66777704	366.8919114	1589.088654	2205.281477	2782.399822	368.8863979	1573.619952	2183.84975	2752.135616	1719.622929	-0.640523451	794.4164062	20.67254908	839.8558171	20.83690991	-1.047892444	12.14064317	2.819023863	8.8519834	27.83797049	21.14487201	25.29605566	35.01694168	1	1
40000066\0_7.mp3	135.4896502	135.5038022	2.473758937	0.004421594	3.26E-05	0.00252477	0.002426348	0.007574309	0.049701388	0.445720837	0.027719468	0.031404178	0.037573772	0.083158403	16.01377061	11.7167997	0.051952672	0.029071857	-0.110622779	-0.473214778	20.64979464	408.558406	1084.633036	2394.633211	3513.484503	392.0911354	1107.597276	2466.451265	3754.011573	1930.037812	0.023901336	1120.640146	20.01752627	1007.743341	17.36553277	-8.259377476	15.55477776	10.8288594	-0.344081153	52.45299889	35.30997283	38.25306944	55.93932464	1	1
40000066\0_8.mp3	140.6747789	140.9320755	2.399688995	0.002893906	2.06E-05	0.00160389	0.001522032	0.004811669	0.036349305	0.327738756	0.01922666	0.023504388	0.027973063	0.057679981	35.87877668	8.164101184	0.072355925	0.042431435	-1.606822619	-0.151225787	24.62436804	369.7284737	1013.827033	2433.811632	3660.510176	368.9469508	1014.563226	2511.135246	3921.436626	1954.020512	0.084099162	1184.163225	20.65775601	1033.770696	16.92831888	-7.874149919	17.26714262	10.57350626	0.837517134	36.19406527	27.25147671	36.4701074	38.85602984	1	1
40000066\0_9.mp3	146.4353922	146.6624963	2.307174536	0.002853635	1.95E-05	0.001597961	0.001561808	0.004793883	0.039352451	0.349771535	0.02061161	0.027312395	0.028632336	0.061834831	15.16951394	8.540344721	0.091192309	0.058155364	-1.397525707	-0.351658803	25.24000461	328.2166104	1096.120564	2530.8937	3837.530557	325.7483313	1086.746101	2532.062717	3956.091812	1975.16224	0.086876033	1210.114493	20.9441895	1046.165307	16.72775792	-8.231029181	16.00775016	9.962562577	2.547402222	83.854689	56.11851932	47.38023127	55.45557562	1	1
40000067\0_1.mp3	133.642138	133.6382813	2.36416277	0.003864071	2.89E-05	0.002113148	0.001855896	0.006339443	0.056645533	0.510667015	0.029717095	0.032883013	0.047676755	0.089151285	22.02827281	15.36732663	0.050768238	0.037213629	0.109690351	-1.103763496	18.24150693	576.6494323	1075.13768	2635.251498	3624.899471	577.7301675	1071.016452	2644.583153	3598.415061	1972.936208	0.322961525	1006.894965	18.30488472	1004.823827	17.41598829	-4.814487607	15.73500551	5.997076373	-3.203270736	56.69806907	35.36480315	40.43988836	45.90899996	1	25
40000067\0_2.mp3	133.9000626	134.0248017	1.731247664	0.002728079	2.04E-05	0.001425425	0.001345593	0.004276275	0.042205241	0.373362036	0.020485866	0.02370398	0.042009199	0.061457599	22.40715339	11.64931784	0.078570571	0.058297924	-1.280949018	-0.583375515	20.51831815	636.9710705	1061.43002	2639.783058	3572.904275	641.9327408	1068.703324	2646.181765	3587.237833	1986.013916	0.415891706	981.7683639	17.95021551	1004.514675	17.42134827	-5.647282001	16.82848157	5.616326013	-4.044704379	42.19242348	32.40794413	30.71526315	39.57574479	1	25
40000067\0_3.mp3	135.0003886	135.2691953	2.712471522	0.002847914	2.11E-05	0.001524789	0.001398389	0.004574367	0.042843344	0.390502338	0.020629408	0.024656116	0.041081886	0.061888223	39.54164232	11.75408277	0.072078288	0.049561791	-1.197406385	-0.573820993	20.74630178	614.4934067	1062.214677	2639.316815	3543.730547	616.6551881	1063.274994	2638.662435	3544.233382	1965.7065	0.341169833	975.8593981	18.18482293	995.4625243	17.57976777	-6.159092274	17.54791535	5.307398481	-4.029414904	46.8613622	35.39658781	30.94575057	40.19058432	1	25
40000067\0_4.mp3	149.8494515	151.4841307	7.716225361	0.006262883	4.18E-05	0.003005936	0.003002879	0.009017807	0.043067064	0.399171031	0.022698671	0.028303072	0.033572128	0.068096014	63.39086151	13.28144301	0.055725767	0.033051274	-0.248349008	0.356623474	24.05140314	341.8256354	2040.214294	2934.530423	3544.153023	327.5159542	2064.606685	3002.65307	3430.627267	2206.350744	0.53450231	1034.370438	17.96371687	1084.499815	16.13647117	-9.454022976	12.50287487	8.739978884	10.34201072	58.65647338	25.29089509	39.37550081	64.12436611	1	25
40000067\0_5.mp3	156.6780924	156.826207	4.235778389	0.003545937	2.26E-05	0.002027147	0.001949053	0.00608144	0.053589166	0.475727057	0.028728981	0.035908913	0.042310295	0.086186942	56.13162954	17.82661614	0.092607127	0.053184314	-0.110557734	-1.07130619	23.90308454	319.1070536	2089.031043	2860.211188	3649.172361	319.0767137	2086.543966	2833.775039	3658.078157	2224.368469	0.557329627	1113.000481	18.04650468	1103.669783	15.85619201	-7.878020358	10.97430316	7.943728464	12.17177969	51.63991731	20.94912139	36.78421221	70.20020741	1	25
40000067\0_6.mp3	153.5421072	154.1320267	2.438407959	0.004430739	2.89E-05	0.002557526	0.002408493	0.007672578	0.048800225	0.435267896	0.025062113	0.031673701	0.038566114	0.075186338	19.60504756	17.6626222	0.093732554	0.065586586	-0.260465289	-0.397909847	23.63209699	325.3018316	2061.926036	2667.778662	3561.48042	315.7170935	2078.145976	2617.695316	3443.097217	2113.6639	0.257486954	1042.460041	18.71213203	1041.436003	16.80372097	-7.372336022	11.85887084	7.340815517	10.78019118	45.323328	18.24014529	30.18704776	47.62094335	1	25
40000067\0_7.mp3	149.6269361	150.6116463	3.63066774	0.003483199	2.33E-05	0.002023467	0.002004524	0.006070402	0.047030033	0.417943732	0.024697456	0.031252	0.034859763	0.074092369	17.27137679	13.10237758	0.067213002	0.051876963	-0.645430925	-0.586837251	23.72976858	355.9235287	799.3219904	2383.609823	3575.062658	355.7239404	764.9385357	2418.612392	3528.836572	1767.02786	-0.36771203	1057.704211	23.5900221	939.1775598	18.63332425	-10.43712603	16.53742853	10.70193189	4.977966626	107.1429324	75.61094045	43.610104	42.45052054	1	25
40000067\0_8.mp3	152.5300752	152.9789694	2.328300207	0.004770868	3.13E-05	0.002745902	0.002471708	0.008237705	0.056248222	0.492737296	0.030877305	0.035617351	0.041377521	0.092631915	17.22656125	13.28911689	0.072361218	0.053879738	0.379085206	-0.777301121	23.15611062	347.2496657	873.6561105	2422.283129	3553.75461	338.7332153	872.7861186	2440.31027	3542.183768	1798.503343	-0.320873887	1067.816851	22.7818191	951.2840308	18.39618813	-9.902425976	16.59809386	8.933418733	4.744949902	85.3729081	64.16383898	28.74042253	40.5472758	1	25
40000067\0_9.mp3	153.8379019	154.0430222	2.068804258	0.004966429	3.23E-05	0.002910678	0.002621744	0.008732034	0.058041364	0.514762253	0.030360321	0.037257916	0.043128135	0.091080962	20.50062144	17.70347871	0.076458876	0.057752126	0.538785163	-0.773355603	23.5717204	325.4134229	964.3255114	2403.018215	3639.106524	325.3642842	973.6568867	2426.438391	3611.139749	1834.149828	-0.261196545	1095.258488	22.21127389	968.0120272	18.07828778	-9.76076099	16.63148556	9.574567234	2.4608153	86.99041166	64.41627888	38.49226301	63.10798614	1	25
40000068\0_1.mp3	126.491157	126.7219698	2.740646666	0.002276273	1.80E-05	0.001207501	0.001214998	0.003622503	0.025329476	0.230076002	0.012960643	0.014567722	0.02160526	0.038881928	8.673215453	7.328214297	0.066703573	0.055194728	-2.608834184	0.368160598	23.87302516	521.5512146	1172.935801	2287.865716	3122.12358	522.1629464	1167.530012	2278.204316	3148.769669	1779.166736	-0.266915126	875.535574	19.47408658	891.8371962	19.62241547	4.452342407	17.26439824	-7.852630509	4.43787718	35.23397087	42.46157598	43.40655152	31.33910995	1	1
40000068\0_2.mp3	122.7506506	123.0433482	2.005206721	0.002853405	2.32E-05	0.001479448	0.001459369	0.004438344	0.023335993	0.206429726	0.010318961	0.012367902	0.023262775	0.030956884	9.407616266	7.080628658	0.083504458	0.047965206	-2.642918738	0.722659134	23.42537811	556.8741166	1195.832314	2308.71754	3223.584356	558.1556742	1198.730779	2304.482015	3228.651397	1822.504966	-0.126797902	890.1652408	18.88257598	911.364711	19.20197237	7.635684455	15.43045002	-8.366644841	4.441129995	26.79690011	28.28853766	29.8172398	21.67834108	1	1
40000068\0_3.mp3	123.9826955	124.3293291	1.57150014	0.002320796	1.87E-05	0.001216868	0.001173648	0.003650605	0.024086088	0.21101032	0.010160699	0.012903114	0.025407241	0.030482098	9.916862476	7.183618773	0.078338689	0.042239792	-2.75047447	0.497917128	24.15251208	565.3078937	1210.476024	2325.43134	3233.091853	562.8464332	1214.054124	2325.849218	3260.753937	1840.875928	-0.076779649	899.3025013	18.69052125	920.4650585	19.01212853	7.63961381	15.01984567	-6.389576059	2.567262252	24.1935982	23.07661318	27.95200618	21.08656609	1	1
40000068\0_4.mp3	133.6573068	133.6768887	1.88307166	0.002160128	1.62E-05	0.000898827	0.001129826	0.002696482	0.023078698	0.207801103	0.010551055	0.012603594	0.023336166	0.031653166	38.5331253	15.64497705	0.115688181	0.076596967	-2.886199055	0.411468398	24.46945304	296.5582789	1985.1834	2567.533887	2870.272122	296.3184162	1989.338319	2568.830581	2857.466544	1927.988465	-0.222941965	853.7160425	20.29763883	931.2083829	18.79278615	3.473768095	10.74721025	-2.279544089	16.57356394	27.70518176	20.77092181	23.42937858	28.12752033	1	1
40000068\0_5.mp3	142.2882294	142.7344254	2.872225777	0.001951627	1.37E-05	0.000777916	0.001042959	0.002333747	0.018554793	0.170750353	0.008317888	0.011552763	0.017831527	0.024953664	33.0322705	12.5323934	0.120587435	0.077766227	-3.261172128	0.602683787	28.07328673	283.2987954	1986.210738	2495.354217	2839.027504	283.4577041	1982.512409	2493.357392	2831.603128	1897.732658	-0.316146549	849.381808	20.82176396	917.1191378	19.08149037	0.263401267	12.32223487	-3.430900252	19.33301785	27.13381268	23.5512931	26.09261255	30.13706803	1	1
40000068\0_6.mp3	136.5735741	137.236731	3.355351761	0.002857972	2.09E-05	0.001013843	0.001417829	0.00304153	0.029428718	0.272291497	0.012383953	0.016099627	0.030492234	0.037151858	38.66484393	23.76759253	0.166709123	0.130482232	-2.324342128	0.196228762	23.95158376	283.4063705	2007.515473	2583.348101	2939.359085	283.6380086	2012.655588	2579.477841	2907.931982	1945.925855	-0.192164775	874.7646579	20.4788814	942.2504251	18.57255729	0.937530005	11.29919106	-1.434704961	17.6098067	33.52031187	23.79126421	28.10335413	32.60891585	1	1
40000068\0_7.mp3	138.8198139	139.4743666	2.235257548	0.001999943	1.44E-05	0.000869517	0.001050035	0.002608551	0.020334055	0.180796068	0.009114601	0.011625158	0.018494332	0.027343804	32.23233349	11.96990666	0.134181174	0.07443381	-3.150071256	0.564508439	29.25161452	386.9457165	814.8085298	2353.110085	3071.454467	377.0426528	643.1636384	2299.306394	3022.824859	1585.584386	-0.798759152	881.927402	25.82769473	832.4485607	21.02231997	-0.718361251	15.24085097	7.101528335	5.342266617	27.31123984	21.50896542	26.51711249	37.45411501	1	1
40000068\0_8.mp3	142.2530377	141.9943311	3.117602281	0.003228262	2.27E-05	0.001516912	0.00173059	0.004550735	0.019338546	0.182965067	0.008854388	0.01181266	0.018912423	0.026563164	15.56522083	12.23554674	0.10355789	0.069178892	-2.804341344	0.979460555	31.00629261	315.9279721	718.6639697	2246.65205	3045.556916	315.6284579	720.831607	2249.66959	3049.974347	1584.026001	-0.876659845	911.4486298	25.91704428	835.1498015	20.95432456	-3.792978391	16.75274262	9.045836871	4.115760457	29.27077166	23.48274553	23.06580043	36.850841	1	1
40000068\0_9.mp3	138.326304	138.9115603	1.731025233	0.002379632	1.72E-05	0.001094347	0.00131895	0.00328304	0.019360954	0.170576761	0.009087283	0.011025174	0.016822502	0.02726185	15.79995147	12.07406859	0.140587625	0.096380203	-3.088534288	0.761494841	29.41831173	395.6620744	787.4172991	2199.288304	3011.637551	388.0301848	729.6273784	2186.457829	2997.48292	1575.399578	-0.838250456	869.8175784	24.74260115	821.2281406	21.30954741	-1.533100417	16.34974185	7.746588851	2.939289716	31.71611372	26.65388332	22.59609906	43.7727993	1	1
40000069\0_1.mp3	106.0336083	181.7136337	33.39857671	0.013500454	0.000127574	0.007643696	0.007083691	0.022931088	0.074314011	0.750074628	0.039423249	0.045965835	0.059781557	0.118269748	758.2423853	52.75460199	0.020236502	0.01013463	4.676541741	1.262828422	14.17688397	734.8431165	1406.186738	2316.72111	3630.825948	812.2025789	1582.587705	2619.456781	3914.071908	2232.079743	1.106735287	1033.956443	14.9276335	1096.565547	15.95891833	-13.72930729	13.01941223	-1.126898556	0.880097986	39.79191496	32.2677338	45.24848554	47.73247814	2	2
40000069\0_2.mp3	185.8880505	188.0131191	21.84878751	0.009543955	5.13E-05	0.005349844	0.005025984	0.016049531	0.0861467	0.919038681	0.044889388	0.052698693	0.072561943	0.134668164	155.2580468	43.37762444	0.054594663	0.024892176	4.051430222	-1.373860909	16.6330618	589.593277	1372.616868	2203.415243	3150.009693	605.4236992	1462.942703	2114.568325	2851.919903	1758.713658	-0.307953807	748.8320678	18.64063425	845.9650656	20.68643342	-11.99555362	14.29592898	-0.127158366	0.976134418	42.39601892	35.4292923	48.33225715	49.13965111	2	2
40000069\0_3.mp3	171.165467	184.4632387	34.18324455	0.006310239	3.67E-05	0.003180208	0.002910614	0.009540624	0.053934132	0.560753082	0.027032671	0.033135115	0.048237408	0.081098014	240.9530068	43.40464255	0.03081247	0.014872068	0.595368343	-0.403329561	17.16799295	693.7709697	1577.683557	2345.958921	2980.900157	707.9867223	1627.287017	2448.401083	2841.473827	1906.287162	0.156966769	711.1623682	16.97866287	898.1469042	19.48456307	-8.143057639	15.0050429	-2.752254904	2.536250057	42.47338661	31.47495276	44.38592803	51.52085191	2	2
40000069\0_4.mp3	168.3322915	184.2502615	37.76287764	0.005622867	3.34E-05	0.002992212	0.002929027	0.008976637	0.063968896	0.628266958	0.034858841	0.038467652	0.048896134	0.104576524	137.6375646	33.51551519	0.053706302	0.036966462	1.178816411	-1.121019812	19.89251844	381.5043157	2254.095025	2712.435081	3920.71695	379.2046129	2349.300994	2771.066619	4300.017583	2449.897452	1.137833231	1306.937657	16.07010559	1223.394375	14.30446334	-9.753296081	11.53720719	3.541557871	19.163399	36.00321561	25.25170963	36.30632903	62.66654738	2	2
40000069\0_5.mp3	187.6085964	188.8839347	12.53035922	0.005481232	2.92E-05	0.003142854	0.002942491	0.009428562	0.061946779	0.576162479	0.035486922	0.0363327	0.04215924	0.106460766	76.31455406	32.44876132	0.058732372	0.03967872	0.963998611	-0.948360559	20.75282176	380.8343023	2298.345765	2798.586496	3937.63091	375.8632623	2379.442621	2828.067206	4274.181817	2464.388727	1.170286463	1299.439518	16.02797385	1227.947616	14.25142227	-9.180345977	11.40264555	3.083440212	21.10241435	34.17247434	24.87393904	34.16359708	55.62502379	2	2
40000069\0_6.mp3	182.4050236	185.3176124	12.75289995	0.004040741	2.22E-05	0.002152909	0.002188708	0.006458727	0.051628985	0.48275596	0.027966446	0.031813671	0.038200219	0.083899337	103.4926002	27.60082042	0.047289682	0.028604378	-0.219306691	-0.80731202	21.41346441	357.9134418	2410.860854	2848.381654	3951.314101	361.2908128	2448.778363	2873.403148	4177.738346	2465.302667	1.149722367	1272.149178	16.20630968	1221.87643	14.32223388	-10.16334341	11.44068251	3.01927608	21.30304749	44.51947628	32.77097984	38.01629945	74.32314942	2	2
40000069\0_7.mp3	184.1609358	184.2502615	8.425474672	0.006690448	3.63E-05	0.003956119	0.003273971	0.011868357	0.055071726	0.563336155	0.029760516	0.031410579	0.042345812	0.089281549	65.23488297	33.45793962	0.074096281	0.041484913	0.84182645	-0.156283227	22.04125614	512.7499959	961.4622401	2098.487383	3618.971401	520.6482959	981.2451696	2466.135822	4203.117829	2042.786779	0.453595145	1227.489845	18.96762866	1076.592565	16.25498872	-13.13957109	19.92913842	5.881489273	0.173570173	78.69820013	72.36248389	38.42886416	37.40768177	2	2
40000069\0_8.mp3	145.2301683	179.1084414	44.95226241	0.004601768	3.17E-05	0.002470412	0.002629544	0.007411236	0.067218464	0.705738186	0.035574724	0.040064769	0.052284769	0.106724172	171.9255262	25.62643319	0.041389134	0.022710397	1.216402171	-1.593353086	20.42514211	486.6970245	941.5843912	2506.680019	4253.933208	492.195371	954.8709983	2516.743327	4396.167368	2089.994266	0.556649447	1301.323999	19.14607123	1112.230871	15.73414338	-14.08635729	17.99101798	8.196070048	0.542964385	85.14791203	67.26411256	34.12841325	41.5920064	2	2
40000069\0_9.mp3	170.9739218	175.7266904	12.02372319	0.003953677	2.31E-05	0.001976536	0.002123103	0.005929607	0.052320753	0.477784852	0.022870999	0.031156345	0.056288441	0.068612997	78.46734714	43.19016029	0.067968073	0.053414209	-0.24441101	-0.890418059	20.91892873	472.0289376	974.9820332	2559.794303	4180.22107	479.3567044	997.4595771	2568.009423	4343.550727	2097.094108	0.558798781	1288.064674	18.92709857	1112.300896	15.73315284	-13.11298486	18.714878	8.008056698	0.457639801	89.32276086	69.97489778	42.13497259	46.62708184	2	2
40000070\0_1.mp3	214.6738814	230.00523	40.17204289	0.005002917	2.33E-05	0.002618304	0.002407268	0.007854913	0.120305791	1.111120339	0.069671735	0.066064088	0.084186933	0.209015206	109.506483	46.93161151	0.041406093	0.031573919	4.911576066	-4.889964277	17.59984103	696.1997209	1323.492457	2024.50371	3227.833398	680.9069416	1371.712964	1735.023832	3043.821619	1707.866339	-0.378271979	787.6382259	19.33142156	828.0456269	21.13410111	-8.770392817	16.28715906	-7.372081878	1.42984867	37.89753783	38.5305892	49.51894656	53.45222315	2	2
40000070\0_2.mp3	259.58794	262.3816209	13.31118949	0.001983491	7.64E-06	0.00086755	0.000917318	0.002602649	0.038308462	0.347851298	0.01323904	0.018408676	0.045831355	0.039717119	65.64281405	46.12862995	0.129746233	0.098356424	-2.056077663	-0.548347512	21.38358084	957.2340301	1435.391297	1995.928061	3032.034924	961.9083825	1459.486896	1926.54197	2991.653227	1834.897619	0.201982361	676.5816147	17.5662463	855.1107501	20.46518535	1.332451405	14.13115333	-14.26886898	-1.411644729	42.58954233	43.68023044	58.28079964	58.41313411	2	2
40000070\0_3.mp3	268.7563523	271.0076043	7.340439801	0.003061274	1.14E-05	0.001673588	0.001628484	0.005020765	0.038967369	0.350328614	0.018634224	0.021479732	0.039559596	0.055902671	57.55876288	46.63767205	0.078979154	0.055455764	-1.479835198	-0.345430077	20.29511867	837.1170571	1354.764678	1920.403029	2974.01961	829.0595995	1359.615841	1947.418461	2954.462298	1772.63905	-0.059709007	708.4675663	18.26451063	841.1008456	20.80606635	2.814234204	13.58871806	-13.91236537	0.556543573	35.46779981	44.939269	55.16964998	57.84399915	2	2
40000070\0_4.mp3	243.9734782	295.1946688	67.24058591	0.003376026	1.38E-05	0.001504223	0.001364136	0.004512668	0.03880858	0.348558674	0.022056402	0.022235801	0.027342042	0.066169206	112.6155338	61.33902038	0.085093963	0.059303696	-1.518240543	-0.353774111	24.28550645	313.547726	2057.459146	2493.781255	3212.078841	314.6792685	2061.767187	2482.761811	3201.209826	2015.104523	-0.002110513	962.1768524	19.32319564	983.8633016	17.78702384	0.921409268	4.335107032	1.032928503	12.16827028	28.2694181	22.8134648	37.86130312	44.05927357	2	2
40000070\0_5.mp3	283.3356039	288.2858447	24.15231527	0.002386396	8.43E-06	0.001237779	0.00117122	0.003713338	0.046652211	0.411871846	0.028037215	0.026123888	0.028288658	0.084111646	65.63385625	50.36177426	0.065236236	0.048135631	-1.153636281	-1.033208471	24.18033201	309.675944	2004.267745	2531.686907	3217.847278	309.1414847	2038.657948	2527.536114	3208.740046	2021.018898	0.015233394	966.5328537	19.39453662	988.6661004	17.70061702	1.916973622	3.523731302	1.245370922	11.9172208	28.56404766	20.50809037	32.26497099	43.96888444	2	2
40000070\0_6.mp3	212.3581729	299.8345566	70.28657237	0.001792081	8.44E-06	0.000677234	0.00086435	0.002031701	0.05283111	0.474398896	0.028807414	0.032555943	0.038445631	0.086422243	45.68490282	41.93179193	0.053528483	0.037862365	-0.871512741	-1.670138504	23.77832714	314.7893651	1993.882597	2399.72887	3248.521764	314.7081352	1999.377268	2384.860198	3240.754603	1984.925051	-0.074700396	975.3488227	19.54435931	974.3434085	17.96081325	2.446618586	2.534996829	1.286229629	12.24144746	25.08246346	20.98683801	31.02931915	42.69210385	2	2
40000070\0_7.mp3	205.7116729	301.5714805	67.62897916	0.003170704	1.54E-05	0.001458138	0.001523433	0.004374414	0.068593121	0.67973015	0.034846005	0.039278779	0.054972264	0.104538014	102.9868136	63.777859	0.07594473	0.044970865	0.628391799	-2.211627467	24.03052281	357.3908484	1147.168645	2638.667631	3205.807922	345.636596	1158.614447	2642.784678	3169.390782	1829.106626	-0.274404235	941.2513953	20.96299174	933.8366381	18.73989442	-3.027634998	9.580982116	4.283928862	-1.599634952	34.6116915	29.0201912	34.39786246	48.49680288	2	2
40000070\0_8.mp3	199.0759753	305.0755723	63.7930979	0.003668498	1.84E-05	0.001672949	0.001763933	0.005018846	0.070066319	0.653956245	0.03661082	0.043072155	0.055712779	0.109832459	102.8572411	79.96539711	0.098397519	0.056839841	0.907506765	-2.204289758	22.28545581	369.4960565	1164.375143	2710.923223	3288.336602	357.6593123	1167.557252	2725.990938	3286.991016	1884.549629	-0.117326296	976.4439013	20.4076833	964.2672112	18.14849639	-2.060659793	9.370239832	3.346994765	-0.987172391	35.57784947	31.46830218	35.1109714	53.066386	2	2
40000070\0_9.mp3	178.2241513	300.1811392	55.93970371	0.003344285	1.88E-05	0.0013272	0.001572533	0.003981599	0.062144581	0.610584753	0.031383067	0.039705767	0.054775029	0.094149202	177.1888835	87.75399595	0.066843955	0.041834151	0.319414142	-1.919398795	22.3691729	355.6574648	1160.157089	2701.090791	3333.026756	343.9576703	1166.852119	2707.961242	3283.567864	1875.584724	-0.153962061	979.8700647	20.68628913	961.1736973	18.20690688	-3.916066377	9.390487609	3.708129582	-0.338854767	34.2082889	29.10994625	33.76167999	50.71887602	2	2
40000071\0_1.mp3	135.9144023	136.0528018	2.714827294	0.004192785	3.08E-05	0.002115132	0.002692257	0.006345395	0.058631605	0.550839542	0.031299005	0.038681727	0.04880465	0.093897014	21.80488472	19.22581458	0.071635104	0.049039846	0.532911981	-1.211124111	17.84936029	586.2317118	1152.111627	2365.396717	3050.073033	598.7372716	1168.943946	2347.414643	3056.579221	1792.91877	-0.156953789	819.2806498	18.93663065	886.6356398	19.73753278	-0.279758772	15.57013084	-1.737940978	-0.582768578	25.2148654	23.9258439	28.00869077	31.06375788	1	2
40000071\0_2.mp3	141.9368821	143.3127202	4.802342179	0.004343091	3.06E-05	0.002088373	0.002760705	0.00626512	0.048703349	0.450934491	0.02287765	0.032378621	0.047160231	0.068632949	30.51949476	25.47347495	0.112582814	0.085799884	-0.2466537	-0.519822226	19.03784497	603.9245366	1125.334159	2448.141538	3162.179148	611.6939741	1127.76609	2452.579051	3132.807525	1831.21166	-0.032295495	840.3711835	18.74253998	909.2271469	19.2471156	3.672261742	15.75718862	-3.761653866	0.717064245	29.48595357	25.42371842	28.80314144	39.83108246	1	2
40000071\0_3.mp3	151.0000058	150.9164491	5.382050921	0.004551908	3.01E-05	0.002137517	0.002651415	0.00641255	0.044282822	0.398597492	0.019202327	0.027982178	0.046983898	0.05760698	69.06500549	36.29742417	0.12162386	0.078639096	-0.624076498	-0.179681971	18.90567673	574.30927	1111.463176	2553.392078	3378.257892	594.3513187	1110.448586	2599.160671	3377.196796	1920.289343	0.19309673	927.6151592	18.33243197	965.7590001	18.12046276	5.20106959	14.10112563	-3.13134619	3.077287912	39.33589445	29.83445083	37.3683149	48.75403183	1	2
40000071\0_4.mp3	170.3802155	171.7130873	9.344326857	0.006485384	3.81E-05	0.00261396	0.003529488	0.00784188	0.055597221	0.545600711	0.014408193	0.029883385	0.077707513	0.04322458	88.11887421	77.30050245	0.393432654	0.321744799	0.365052828	-0.293499146	20.44220127	317.5313237	2129.038039	2712.473856	3353.638308	322.8509204	2289.613727	2567.458617	3190.892663	2092.703982	0.16836968	956.0139141	18.70064012	1008.696043	17.3491312	2.018331847	9.85540762	3.69048579	19.9312062	44.52593034	28.94430829	36.23404683	59.13176321	1	2
40000071\0_5.mp3	175.4630763	176.7446648	8.042368122	0.005924083	3.38E-05	0.002451486	0.003184721	0.007354459	0.0455046	0.437098507	0.012311725	0.023980878	0.060429028	0.036935176	116.321972	70.68849353	0.307763079	0.225051778	-0.512770432	0.195641882	21.77567499	321.611985	2219.849161	2950.327881	3604.721528	325.1612223	2485.616604	3062.416411	3714.733127	2396.981841	0.94785127	1129.857302	17.06124759	1168.981547	14.97029619	3.367158928	10.08877235	4.211617061	17.39504538	43.53327775	29.67927576	35.79072244	48.40111236	1	2
40000071\0_6.mp3	173.6186609	175.3211443	9.490068151	0.005946701	3.42E-05	0.002484921	0.00332515	0.007454764	0.045100189	0.455006065	0.013257253	0.02310586	0.056098401	0.039771759	78.49664462	64.95534052	0.260522758	0.191262354	-0.501257208	0.250005291	21.34733212	300.0973802	2071.906719	2807.502288	3573.183534	306.5666585	2085.578682	2605.223793	3635.799735	2158.292217	0.361163989	1109.744359	18.6919742	1072.381424	16.31882053	2.106451636	9.674730283	3.520215545	17.81966834	43.78844641	29.30362296	39.23946357	50.17667682	1	2
40000071\0_7.mp3	173.8633063	176.1840587	10.01663832	0.004736289	2.72E-05	0.001595546	0.002320671	0.004786639	0.071524305	0.750793841	0.022675546	0.039466866	0.090892408	0.068026639	110.7757671	73.51598994	0.321935449	0.28312251	1.044280715	-1.984316283	21.62752486	374.7166698	900.6880093	2384.98294	3070.810523	372.9642749	905.6866933	2379.335531	3071.310615	1682.324278	-0.597145998	899.4487799	22.69358444	868.7113407	20.14478133	0.967867784	15.71571262	6.51464764	1.156557766	49.74676994	41.41320232	36.40090277	57.06017113	1	2
40000071\0_8.mp3	179.7333635	180.2500925	8.336254729	0.005654614	3.15E-05	0.00225657	0.003690606	0.006769709	0.073215687	0.722314248	0.02363874	0.041677348	0.087732783	0.070916219	87.78496073	69.31779015	0.33383934	0.285339667	1.467140232	-1.578424504	21.61962426	375.4043325	999.5611252	2397.143606	3062.661537	375.9390954	1003.181052	2419.382812	3057.475372	1713.994583	-0.528344917	893.8454255	21.88945024	878.2077122	19.92694867	1.046658713	17.01840062	3.552190092	2.065871856	52.04720577	41.40166875	41.29324832	48.0830871	1	2
40000071\0_9.mp3	175.1322238	176.3367693	7.809450577	0.004606202	2.63E-05	0.001560426	0.002402716	0.004681278	0.073024387	0.784011753	0.021262341	0.038983062	0.090870319	0.063787024	80.99196578	74.05035081	0.297742481	0.252268656	1.022357416	-1.989788756	21.75026101	389.1764044	930.2171702	2337.302374	3072.785814	376.9998933	922.9240066	2353.346391	3048.718407	1675.497175	-0.615848227	890.572838	22.58318121	863.1793505	20.27388629	0.443107575	16.61335665	6.114101221	1.511568799	52.60704079	39.82039404	37.79668788	46.35910639	1	2
40000072\0_1.mp3	151.0876125	110.5730653	53.64158901	0.002402942	1.59E-05	0.000784142	0.00102406	0.002352426	0.045745535	0.427222301	0.018597772	0.026307702	0.052288938	0.055793316	224.0230957	31.24147687	0.11100214	0.074672162	-1.276240297	-1.055929293	20.80997033	704.5690507	1269.684782	2204.335474	3160.130525	696.7027726	1266.22248	2226.159657	3154.8735	1835.989602	0.017190623	819.3902424	18.08929945	897.8638809	19.49070496	4.916495966	12.24210538	-3.335067995	-1.650965204	28.64176062	20.48907402	32.17893678	38.94542807	2	3
40000072\0_2.mp3	162.8671656	218.6060507	55.64776481	0.003333523	2.05E-05	0.001142245	0.001373412	0.003426734	0.041252188	0.378860941	0.016875573	0.02441147	0.045180658	0.05062672	489.2740232	63.11776186	0.116948752	0.084962853	-1.405524741	-0.519881657	19.31674829	697.6120179	1291.823862	2397.741902	3091.671554	688.616369	1289.959023	2403.29145	3073.620419	1863.871815	0.08897832	795.0013499	17.79699088	906.9117528	19.29625451	5.924696997	11.3425479	-3.889099692	-2.779409507	29.39448769	22.58937393	34.92341555	38.87744491	2	3
40000072\0_3.mp3	180.6809871	218.2275633	52.93182434	0.003187905	1.76E-05	0.001196765	0.001337075	0.003590295	0.037791898	0.406387001	0.015762127	0.022375003	0.039893564	0.04728638	350.3657988	57.06907505	0.161957376	0.112750106	-1.604030716	-0.386872456	20.76106198	707.9565973	1292.064097	2229.433585	3101.63943	698.7142811	1294.597101	2246.178245	3067.973283	1826.865727	-0.008128705	789.7530006	18.06035706	887.8383282	19.71079581	7.227633159	11.72967234	-4.700875188	-3.526960412	37.69794646	24.6307052	36.56453002	39.17428463	2	3
40000072\0_4.mp3	229.6543674	228.5484445	7.132474198	0.006652256	2.90E-05	0.0037123	0.003293467	0.011136901	0.060055207	0.610283249	0.029019047	0.033062	0.048944873	0.087057141	139.2129015	92.89223949	0.313623994	0.26816807	0.955329562	-0.484088767	18.86388886	416.0929508	2071.931814	2581.512691	3307.613135	428.6528308	2155.03179	2527.950861	3259.397567	2092.758262	0.287415154	943.5815789	17.17297694	1008.316321	17.35566472	1.459486755	7.727292752	1.133304104	16.42306263	41.21876108	32.20982535	38.82385433	48.08686441	2	3
40000072\0_5.mp3	231.6468005	230.7371109	5.976673066	0.008592024	3.71E-05	0.004947573	0.004500568	0.014842718	0.064461276	0.622843317	0.029873345	0.033789612	0.054884799	0.089620036	92.94026818	80.68672183	0.465444311	0.372632718	1.75261462	-0.012510547	18.79077234	450.01858	2271.89775	2636.833359	3216.759536	453.858408	2314.270587	2561.616309	3157.606143	2121.837862	0.358287757	901.2492451	16.77461844	1007.333208	17.3726031	2.168558402	7.745013871	-0.324754794	15.58403096	42.92183404	32.4185334	41.96745347	50.68602111	2	3
40000072\0_6.mp3	188.5786843	232.1407829	56.34954193	0.0076485	4.05E-05	0.003783383	0.004049581	0.011350148	0.099688701	0.993099044	0.043213078	0.059091652	0.105054662	0.129639234	94.72607429	81.62447425	0.348676654	0.280823483	4.196373739	-2.83060162	15.06285013	448.3105385	2470.849093	2809.457908	3188.809888	451.6787156	2500.714109	2838.076225	3089.277262	2219.936578	0.592447968	879.1995156	16.27779853	1042.122453	16.7926523	3.950137223	6.530951985	-1.715292507	17.20189047	37.17751859	35.67182842	44.14535009	43.40381871	2	3
40000072\0_7.mp3	236.7050664	236.8816864	4.474110117	0.007534183	3.18E-05	0.004395866	0.004100541	0.013187597	0.066218411	0.635832169	0.03014817	0.032899977	0.057566579	0.090444511	90.49675423	80.73335524	0.323143517	0.283834472	1.556233859	-0.3827593	20.16608082	456.4702192	1092.007784	2959.648347	3568.041295	463.2891068	1102.719666	2970.879422	3591.249376	2032.034393	0.385864941	1042.653423	18.6182752	1042.014068	16.79439898	-2.237259013	12.36071505	3.899398884	2.710883418	41.6589859	33.52163218	41.89755846	49.76490061	2	3
40000072\0_8.mp3	242.120735	241.4403273	6.114008419	0.004805117	1.98E-05	0.002276277	0.002807544	0.006828832	0.065809154	0.713616227	0.02339663	0.029253049	0.066794867	0.070189891	159.8202905	103.9038828	0.357307899	0.327844127	0.55234485	-1.236397885	21.89019017	465.7615617	1121.188406	3007.552826	3480.195007	469.6255473	1133.855084	3036.970657	3494.079957	2033.632811	0.394624283	1008.15147	18.42960628	1036.061995	16.89088113	-0.402634086	11.62029626	4.285561348	2.341051832	38.42489079	33.48055515	41.44654083	48.05764821	2	3
40000072\0_9.mp3	252.0742054	251.4026749	6.59905924	0.003704751	1.47E-05	0.001842541	0.002001736	0.005527623	0.064556623	0.732070656	0.02683787	0.032329359	0.060478433	0.080513611	116.3096398	90.4343313	0.249790788	0.185250714	0.390376635	-1.675590156	22.53202304	447.3732697	1042.716937	3010.526159	3493.069323	449.8610702	1036.700876	3024.415598	3489.909403	2000.221737	0.307781278	1013.349444	19.19684017	1026.462084	17.04885186	0.60554567	11.59573967	4.123600331	2.788044686	38.90760741	30.78741969	42.00955231	47.27490078	2	3
40000073\0_1.mp3	158.4998733	158.8318236	1.842269727	0.002629253	1.66E-05	0.001167461	0.00132574	0.003502382	0.037994913	0.346213655	0.017797583	0.024366941	0.033262269	0.053392749	25.46396491	22.81070682	0.120999391	0.090816554	-1.69396087	-0.408954441	22.75057514	486.4615304	1069.094662	2420.462328	2967.288818	478.2891805	1063.467666	2542.605233	2934.78105	1754.785782	-0.332523389	818.8306231	20.26372898	879.1710879	19.90511317	-1.437262149	17.75331392	-1.290871325	3.790311521	55.61319572	64.42783835	62.83022673	36.69523535	1	3
40000073\0_2.mp3	160.1362006	160.4918459	3.306187861	0.002313044	1.45E-05	0.000976327	0.001152039	0.00292898	0.031062212	0.283270301	0.013861799	0.019498676	0.031711148	0.041585398	56.8797417	22.99591842	0.109001593	0.081831417	-2.261275565	-0.110807707	25.42457821	486.8817066	1209.714559	2522.918737	3125.710872	485.9542205	1225.13978	2598.183939	3229.249995	1884.631984	-0.018648581	914.4319249	18.80946875	946.5962672	18.48729031	-2.735964562	17.56102142	2.272402621	3.944071026	69.18259749	73.94280779	63.64058042	40.3676425	1	3
40000073\0_3.mp3	167.0503174	167.4522847	2.954611552	0.002354064	1.41E-05	0.000819439	0.001110712	0.002458317	0.038115652	0.386263229	0.013551336	0.020625432	0.044876234	0.040654007	46.95052686	28.85848927	0.163521028	0.131448114	-1.874775224	-0.529033558	23.33322403	593.3324627	848.3133053	2321.590665	2716.064092	592.3817129	850.7145355	2381.51597	2656.630919	1620.310784	-0.54444748	688.0830688	21.76336606	801.1552763	21.84345597	-1.991407334	18.06077991	-0.570944753	2.791624288	55.66192219	56.38956828	54.88608735	37.79028172	1	3
40000073\0_4.mp3	168.8696423	169.055857	4.065316139	0.004184964	2.48E-05	0.001877633	0.002482981	0.005632898	0.033259551	0.292134354	0.015394262	0.020227706	0.031056027	0.046182787	67.15152682	29.75562547	0.114554368	0.075007565	-1.600504428	0.400276584	26.37128867	274.0800241	1618.050486	2211.508612	3070.038308	274.8004387	1624.198368	2150.548207	3038.651896	1772.049728	-0.604102322	921.2838192	22.12593058	885.0166632	19.77363899	-6.280487109	13.46478369	2.317640323	17.06258489	83.90730059	68.07632542	71.50425027	94.48858735	1	3
40000073\0_5.mp3	169.235479	169.3490625	2.279433576	0.003618403	2.14E-05	0.001783142	0.002097841	0.005349426	0.031725408	0.282486439	0.014861579	0.019618184	0.027816566	0.044584738	37.21449761	29.03405985	0.126344109	0.076821777	-1.844080759	0.36203878	27.19096309	272.7828196	1528.720433	2274.274099	3060.507548	275.4640627	1468.720055	2169.658965	3020.273294	1733.529094	-0.672484409	914.9364105	22.52034125	873.1388598	20.04263102	-6.182000447	13.53988395	2.440685976	16.61510274	85.88591889	67.36597704	70.58432283	92.99457014	1	3
40000073\0_6.mp3	169.0792391	169.4469106	2.966559457	0.003521922	2.08E-05	0.001509008	0.001843686	0.004527024	0.029990179	0.269619562	0.012595481	0.017069551	0.029854607	0.037786444	38.98811863	29.70410755	0.128142293	0.083621222	-2.106054192	0.392672311	27.31788351	282.4953846	1573.143926	2219.360299	3024.373682	285.9929185	1570.791762	2196.470888	3030.191881	1770.861862	-0.583992892	914.7329875	21.8595094	885.5253765	19.76227951	-5.631049677	13.90929438	1.424667503	17.19976544	99.09770457	83.668696	87.07752828	97.79641147	1	3
40000073\0_7.mp3	169.256935	169.8388687	2.820405129	0.005008579	2.96E-05	0.002580405	0.003088437	0.007741215	0.034768591	0.314710892	0.016494713	0.021940238	0.029918721	0.049484139	77.03830317	29.71268891	0.106790951	0.06362803	-1.175341292	0.648794748	26.44938772	287.0893967	865.1735817	2213.307406	3377.751939	286.124905	870.2179291	2208.37863	3406.583756	1692.826305	-0.655179871	1040.15295	24.63417791	899.6370985	19.45228807	-10.35691353	16.23964905	8.574341378	4.581735384	111.6266965	89.36940956	39.72000447	62.66129538	1	3
40000073\0_8.mp3	175.84155	176.846786	2.748291859	0.005159616	2.93E-05	0.002817803	0.003166457	0.008453409	0.029176515	0.252257577	0.014899031	0.018080375	0.022914776	0.044697094	27.09894912	20.59608401	0.051179075	0.032841507	-1.514017575	1.08106225	28.92997928	264.4510395	991.4195619	2191.113266	3515.250864	263.4370392	945.3565385	2129.090197	3515.50352	1713.346824	-0.642578054	1084.02216	24.7383941	913.1781496	19.16384005	-9.67305794	15.89305383	10.00669054	6.371130196	137.6447616	105.3064669	42.34595958	94.3843076	1	3
40000073\0_9.mp3	177.9720421	179.5227482	2.716808966	0.004432991	2.49E-05	0.002471841	0.002750991	0.007415522	0.025689407	0.223777393	0.013811242	0.016047975	0.019251119	0.041433726	31.18832311	25.67820728	0.072276126	0.036571294	-1.940821206	1.051899047	29.78087196	270.7237563	955.7955407	2146.783126	3394.984084	271.4048381	965.2121697	2138.563762	3430.354066	1701.383709	-0.668872196	1052.983076	24.43717727	901.722348	19.4073043	-10.61635133	17.36775993	9.555111251	6.233133425	126.2015937	103.2817174	27.7759115	72.49977196	1	3
40000074\0_1.mp3	130.2209273	128.7137935	10.25989057	0.009952661	7.64E-05	0.005368584	0.005471286	0.016105753	0.038018648	0.380912354	0.018965341	0.021047368	0.030991332	0.056896024	231.506025	26.06752518	0.050147372	0.017329874	0.601197033	2.211338972	25.41054736	328.7932624	1249.076252	2660.806457	3546.713408	175.4963323	1103.89239	2598.187901	3560.462213	1859.509709	-0.345744187	1128.32196	26.91989131	985.7463927	17.75304493	-16.96361868	13.59040642	7.383994124	6.175163483	82.30574145	63.25122314	45.4172274	57.78906746	1	1
40000074\0_2.mp3	151.7351921	152.0978753	2.469596711	0.00355442	2.34E-05	0.001684875	0.001916349	0.005054624	0.031260032	0.295814784	0.012554572	0.017886937	0.034874979	0.037663715	208.9899529	22.12935207	0.088744792	0.043175724	-1.901368415	0.349498702	23.15571257	471.1738779	939.0656634	2484.895251	2939.885466	470.620434	941.8929405	2534.478162	2830.633988	1694.406381	-0.472572267	786.6711845	21.34052135	851.9792375	20.54040665	-5.964467921	16.76298465	5.138933293	1.904221664	53.61760612	44.64149316	44.71060658	48.17040874	1	1
40000074\0_3.mp3	150.8222975	151.1781941	1.629998733	0.002801002	1.86E-05	0.001263683	0.001542675	0.003791049	0.029070729	0.285728502	0.011136761	0.015909832	0.032059344	0.033410284	134.9564011	22.02096692	0.064234675	0.015397561	-2.303647072	0.266899961	24.22012755	473.5193642	925.2277466	2425.367118	2903.513568	475.2296917	914.6440556	2461.121727	2842.943521	1673.484749	-0.521976519	789.2379431	21.60821421	843.4613128	20.74783957	-8.14202223	16.08243322	4.786274983	2.869146628	60.81027319	49.72654451	53.7826609	55.05490182	1	1
40000074\0_4.mp3	156.6510958	156.8715133	2.855175011	0.003434977	2.19E-05	0.001575739	0.001981771	0.004727218	0.035098367	0.366736635	0.010907152	0.015636532	0.037399359	0.032721456	273.9585879	31.47715444	0.145133755	0.027947029	-1.873799398	0.26036653	24.30901299	271.9133108	2119.909577	2821.700073	3181.078078	276.8340385	2121.260729	2824.904853	3181.676173	2101.168948	0.196148516	968.2807113	19.68005194	1024.687469	17.07837807	-11.2346287	7.564182577	5.40217619	14.24370804	47.33441985	29.31760907	42.06785022	58.29725454	1	1
40000074\0_5.mp3	160.3470603	160.2139755	3.406902296	0.002886459	1.80E-05	0.001244218	0.001627982	0.003732653	0.024648507	0.253243853	0.007501825	0.011395113	0.026366817	0.022505476	140.7240704	22.76463842	0.158387876	0.056088252	-2.731569604	0.656840644	28.87912015	265.0732186	2126.204744	2716.227331	3142.829379	268.7064342	2139.710009	2772.843871	3202.812423	2096.018184	0.168571403	978.0353297	19.93331956	1023.136733	17.10426323	-2.540787449	8.05676328	6.222914715	15.61147959	46.92780747	24.41890948	38.43014213	56.81641341	1	1
40000074\0_6.mp3	163.3831577	163.3915453	3.290082314	0.003016076	1.85E-05	0.001303429	0.001338186	0.003910288	0.017496996	0.191809944	0.005931211	0.008732572	0.017185941	0.017793634	95.97594127	18.8866419	0.081110033	0.023922876	-3.173025816	1.028430436	30.82239448	236.2590901	2129.073421	2842.385292	3347.160015	235.0194497	2134.476868	2846.378896	3361.107099	2144.245578	0.267151769	1042.029216	20.78065625	1057.097481	16.55476463	-1.774315551	8.192527918	6.634680317	15.04935016	40.68642879	27.28364484	39.29194493	50.52658697	1	1
40000074\0_7.mp3	163.8395562	163.7694964	2.98548253	0.002563658	1.56E-05	0.001122724	0.001408782	0.003368172	0.016469859	0.180040521	0.005372257	0.00798196	0.016475787	0.016116772	122.0877786	23.56743166	0.105356842	0.040644847	-3.330150609	1.003570749	32.27188264	311.8770973	1260.753408	2441.690595	3155.676312	309.7035407	947.832484	2290.530783	3104.753532	1663.205085	-0.717918029	931.6833306	23.69394567	865.2173723	20.2261311	-8.034345156	14.63074514	7.035674388	9.146156803	50.68438025	41.63327433	40.82441337	38.35418086	1	1
40000074\0_8.mp3	163.5712573	163.8168086	3.306670355	0.002577191	1.58E-05	0.001182888	0.001459184	0.003548663	0.01469027	0.174271452	0.005482796	0.007661277	0.014123128	0.016448388	45.41002617	14.22647826	0.109201896	0.042478503	-3.375437084	1.085858776	32.44644683	306.9963636	1404.203155	2415.066659	3116.296025	305.1574291	1021.457209	2321.977838	3091.88828	1685.120189	-0.677236652	928.9102836	23.25597526	871.9675287	20.06955468	-4.528794273	14.95556018	5.675228988	9.670386522	48.02281235	40.87983572	40.92984842	39.28133683	1	1
40000074\0_9.mp3	169.6469545	168.4223259	3.853633184	0.003075972	1.81E-05	0.001412882	0.001633513	0.004238645	0.019497236	0.214861468	0.006120704	0.009061963	0.02048171	0.018362112	144.6947492	24.22300445	0.151064519	0.045616332	-2.994041372	0.987440008	30.30751695	339.7780818	1513.408244	2420.873974	3017.524821	318.7923041	1138.89995	2280.460139	2978.54882	1679.175303	-0.704201884	886.5855053	22.56108106	856.8484426	20.42368187	-5.941350873	14.18995234	3.38364101	9.180510012	64.11196513	55.89831823	53.31613952	46.4528952	1	1
40000075\0_1.mp3	108.4446577	107.4252648	6.605661116	0.008107303	7.48E-05	0.004330958	0.004660885	0.012992875	0.055995295	0.528644442	0.028457125	0.035461383	0.047924008	0.085371376	86.93992617	15.49043671	0.033384253	0.018128861	1.547476513	0.496309654	19.92697725	330.1757901	1185.264316	2340.25748	3596.850429	294.1966818	1152.787618	2328.34299	3744.08321	1879.852625	-0.212134629	1149.962176	21.91555741	990.5442132	17.66705591	-16.91786746	15.97919219	6.889620439	2.958858942	77.3010278	61.04688684	38.4696192	53.04735842	1	2
40000075\0_2.mp3	129.2185245	128.6023251	3.648715086	0.004988372	3.86E-05	0.002653692	0.002557959	0.007961077	0.045019285	0.419572092	0.024210122	0.02540081	0.03572022	0.072630367	61.21840235	14.83528739	0.068041277	0.045515702	-0.386662673	0.022731432	20.62552497	461.4404426	1126.5671	2180.118763	3641.571819	455.8533805	1137.125136	2344.695905	3975.463101	1978.28438	0.192231701	1173.20324	19.08636126	1033.784524	16.92809245	-9.467589842	19.23871865	3.608831349	-1.521825363	65.55785823	56.51244092	43.35589487	41.84427017	1	2
40000075\0_3.mp3	128.3193874	128.1944082	3.289440692	0.00409865	3.19E-05	0.002041376	0.002075478	0.006124127	0.039104788	0.35663165	0.021592357	0.022433862	0.030027074	0.064777072	60.19826793	14.43385656	0.063158696	0.035608823	-1.097523881	0.054448676	21.53750805	549.2786159	1127.517722	2318.038634	4295.152019	550.0765819	1130.913837	2343.359831	4449.900903	2118.562788	0.638947927	1299.94144	17.88807989	1114.49818	15.70213421	-8.146853562	18.61486612	4.780511565	-3.492403679	62.79549103	50.65966904	35.32131749	39.81827	1	2
40000075\0_4.mp3	131.1814418	131.1150535	6.412006689	0.006992456	5.34E-05	0.003712666	0.003348304	0.011137997	0.042970215	0.401105288	0.023040675	0.02418714	0.03379875	0.069122025	48.20786181	11.3964032	0.066831679	0.051311781	0.011729523	0.793493107	23.41358637	303.5288358	1697.486067	2478.631852	3489.844029	296.7736582	1905.024697	2616.637102	3521.759653	2085.048777	0.198314129	1074.995331	19.34372646	1041.603591	16.80101734	-9.833608939	13.87176922	6.341435135	8.232394876	57.96261655	38.35661422	30.11088204	35.58398655	1	2
40000075\0_5.mp3	133.738362	133.1759279	4.438876711	0.004351529	3.25E-05	0.002304236	0.002155344	0.006912707	0.045751222	0.412863766	0.023576129	0.027111497	0.037662266	0.070728387	37.7703739	11.38982228	0.070287069	0.035448617	-0.561060764	-0.248454629	22.41656231	345.3759823	1954.909699	2535.51462	3283.2935	353.8159065	1980.234069	2600.824022	3472.749564	2101.90589	0.279028111	1039.644553	18.11132417	1038.28298	16.85474994	-8.739100435	12.69561413	4.952136096	9.373902065	43.18033134	29.1904476	31.55999412	35.05715826	1	2
40000075\0_6.mp3	135.2592044	135.1910833	3.917299197	0.003953041	2.92E-05	0.001901241	0.002035748	0.005703723	0.046720758	0.422432207	0.024774732	0.028131568	0.037643723	0.074324195	61.38843831	11.7303433	0.065192345	0.025116908	-0.609459037	-0.507331292	21.74151804	344.9143535	1785.113938	2226.533464	3006.636409	349.2181453	1816.218032	2122.351612	2761.948428	1762.434054	-0.597377206	804.2434276	20.57484558	851.0302214	20.56331204	-9.18837874	13.58756387	3.09901755	7.780832088	43.14427021	29.71731823	34.20609714	41.52731397	1	2
40000075\0_7.mp3	135.5548409	135.4646784	3.22601356	0.003704004	2.73E-05	0.001919317	0.002547796	0.005757951	0.034823067	0.324088175	0.0182725	0.021073538	0.02752505	0.054817499	79.01449374	11.80511342	0.074031344	0.037221301	-1.434370315	0.279190232	24.59412412	385.1421557	904.3254188	2292.660228	3134.522441	386.0291286	904.1724666	2295.222352	3108.112875	1673.384206	-0.613537813	907.3612487	22.61664518	865.034486	20.23040732	-10.48872961	18.04662964	5.06714146	5.379735071	84.27252137	76.23242304	49.81747301	35.77421348	1	2
40000075\0_8.mp3	134.8320888	134.3736313	3.59769607	0.003780439	2.80E-05	0.00178091	0.001952591	0.005342729	0.038149743	0.343938085	0.020597152	0.022605213	0.029802161	0.061791456	35.18787759	15.39397926	0.065674163	0.036017764	-1.289963418	-0.021581586	23.41609524	375.4502592	916.2732399	2280.671215	3119.975053	376.2002872	909.2687434	2283.128949	3103.970369	1668.142087	-0.637737713	909.2566938	22.75583259	863.0343772	20.27729192	-10.80624359	17.49522436	5.280821058	5.693805462	73.71282343	68.79433807	45.9588696	34.80065007	1	2
40000075\0_9.mp3	135.6987949	135.8172444	2.739240037	0.004108322	3.03E-05	0.002134048	0.002396256	0.006402144	0.037288795	0.352123388	0.020168431	0.022453278	0.029023845	0.060505294	53.1724479	11.79829649	0.055265775	0.032433153	-1.158036609	0.193682413	23.89313012	382.5884826	850.2462273	2259.134185	3078.840892	382.6856827	852.4032911	2263.025509	3061.910609	1640.006273	-0.694847327	893.0749755	23.24909395	849.7237468	20.59492872	-10.70173122	18.29821735	4.837099175	5.775639922	66.11144675	63.15609585	46.1514606	35.37566637	1	2
40000076\0_1.mp3	179.8677058	181.0849523	5.133798698	0.009447478	5.25E-05	0.00525556	0.005621474	0.015766681	0.067968747	0.694312631	0.037263413	0.043638398	0.054887997	0.111790238	100.7447419	47.71291064	0.051651572	0.035403814	2.799819075	-0.178093948	16.16398781	443.4792729	1222.000264	2395.816898	3205.874321	426.5794212	1231.837602	2404.179969	2846.673423	1727.317604	-0.49048494	806.6980005	20.38386233	858.8025245	20.37721071	0.494246909	11.15838261	6.801304432	-3.55330282	38.80990314	29.82168971	48.77238731	51.65055739	1	3
40000076\0_2.mp3	181.6880276	184.9967595	15.50818937	0.00647482	3.57E-05	0.00328599	0.003827367	0.009857971	0.075364361	0.786491863	0.039026433	0.047974786	0.068278672	0.117079298	71.3900671	42.7310385	0.079741134	0.063006806	2.433077941	-1.753542933	16.96185953	507.3548358	1175.181136	2602.852446	3069.909804	531.0800154	1178.826899	2638.720439	2824.799595	1793.356737	-0.199757416	764.5731931	19.25168008	881.7800017	19.84622011	0.57071294	11.37159651	6.822796065	-3.716314559	37.60693381	26.17484521	44.379772	51.67090152	1	3
40000076\0_3.mp3	185.4855133	185.9609885	3.658837367	0.006247055	3.37E-05	0.003146101	0.003512145	0.009438303	0.058766658	0.551577226	0.029991205	0.039294359	0.053193646	0.089973616	75.53407711	32.29914056	0.091912519	0.074564881	1.013224606	-0.712787563	19.32395351	518.1683441	1162.421155	2669.385121	3345.629668	542.6478474	1144.858803	2722.693045	3409.176798	1954.844123	0.236332107	955.5096503	18.27202323	987.0220731	17.73009994	-1.672998389	11.78621733	8.204141336	-2.30629913	41.38358274	27.81890386	46.74977181	52.22780184	1	3
40000076\0_4.mp3	184.7481937	185.746282	4.170412052	0.013719912	7.43E-05	0.007803418	0.007943906	0.023410254	0.058631088	0.557534297	0.029573123	0.03602814	0.058010899	0.088719369	147.3541565	33.34829869	0.070619439	0.026295809	3.286201628	1.877433546	23.69190358	198.9227578	1972.828333	2476.314613	3405.270473	193.5396412	2058.348552	2354.00152	2999.580954	1901.367667	-0.412714839	935.3471044	24.24205297	931.8014185	18.78082567	-13.46415401	8.320777814	11.99859665	10.72297966	43.01958104	29.81133945	52.38247411	67.71677825	1	3
40000076\0_5.mp3	184.4298092	185.3176124	5.985213733	0.011456366	6.21E-05	0.006394106	0.006873149	0.019182318	0.051285563	0.503689242	0.025551027	0.031019288	0.050842845	0.076653081	173.9091674	38.67478665	0.078555186	0.054957322	2.080271546	1.613813619	23.35969711	204.429015	1731.427976	2252.867856	3254.47013	197.7849601	1810.419651	2091.181337	2961.755209	1765.285289	-0.730104283	921.3234164	25.08521521	876.6008824	19.96347523	-10.8834625	7.984998014	12.30512449	10.48767634	42.19407405	26.8350705	53.8038495	59.28405631	1	3
40000076\0_6.mp3	185.6342732	186.3911464	7.45944675	0.013960565	7.52E-05	0.007833114	0.008361555	0.023499343	0.066300419	0.612267028	0.032932406	0.03874707	0.067029069	0.098797218	90.49601548	38.08717717	0.077040355	0.054830284	3.872146151	1.515314604	22.90331999	203.2333844	1749.723627	2410.213784	3548.762641	199.8429177	1916.076326	2124.842375	3009.054562	1812.454045	-0.624382053	936.4038814	24.60731347	896.0872786	19.52934766	-11.10209531	7.492544638	14.69211364	10.54956461	46.2257578	29.53189824	56.90759534	54.36957668	1	3
40000076\0_7.mp3	183.8874209	185.5318234	4.450104357	0.015919809	8.66E-05	0.009229144	0.009755454	0.027687433	0.074285521	0.682476245	0.03971149	0.046559798	0.061938125	0.119134471	64.07224221	32.35515923	0.068782193	0.044971609	5.127745327	1.766662614	23.36105936	215.0395326	966.2518855	2435.989203	3622.195499	209.7661975	904.4856936	2436.136368	3673.545056	1805.983329	-0.426119649	1154.592953	26.34178953	971.8742979	18.00644388	-16.11934261	13.94873748	14.71478824	2.593611832	68.71424071	37.14810015	70.13631343	66.6558249	1	3
40000076\0_8.mp3	201.6331238	201.5656861	6.946625014	0.012979352	6.44E-05	0.007637306	0.007123092	0.022911917	0.047860188	0.718099322	0.023704413	0.023662947	0.040453282	0.07111324	125.327924	45.41599553	0.161361119	0.113769671	2.340031511	2.233145713	26.80079359	227.85308	768.9064829	2476.098312	3613.197169	217.8231569	745.2265697	2477.259729	3602.670243	1760.744925	-0.502723253	1128.282362	27.51407739	953.7736479	18.34816892	-16.39463116	12.6769798	13.63614189	4.576374618	91.21172585	42.21357451	84.89293558	71.33087069	1	3
40000076\0_9.mp3	199.1503552	204.4384653	20.74444548	0.014106619	7.08E-05	0.008184297	0.007533533	0.024552891	0.042473188	0.66377959	0.021697378	0.021775716	0.036011333	0.065092134	136.8427104	36.08741432	0.168784878	0.113199845	2.289525889	2.846544828	27.66659069	220.0755946	857.4195596	2453.472982	3626.478251	211.6533494	868.9964292	2456.96921	3616.526323	1788.536328	-0.461169184	1134.957658	26.57276862	962.3612607	18.18443937	-14.19938566	12.57329533	13.3021397	6.77306621	118.7967725	45.37537024	90.24109988	70.36965911	1	3
40000077\0_1.mp3	152.2584195	152.1857559	2.292824096	0.004616257	3.03E-05	0.002580741	0.002533603	0.007742224	0.036868177	0.317039729	0.017550567	0.022492436	0.034249405	0.052651701	40.05519632	21.47502256	0.07551228	0.041304488	-1.112681941	0.427936554	18.94435211	764.0342046	1320.257307	2238.309273	2691.311308	749.2965325	1322.192349	2280.928044	2671.05693	1755.868464	-0.146172842	640.5867993	18.41069907	828.9979121	21.10982397	1.336095053	12.86139784	-5.18003516	-5.191886107	30.8332682	21.49049894	25.27228381	37.45936281	2	2
40000077\0_2.mp3	150.313058	151.1345321	7.074409931	0.00426101	2.83E-05	0.00242503	0.002154309	0.007275091	0.035872281	0.316639163	0.017402433	0.020111622	0.033626484	0.052207299	51.16296037	17.45974968	0.075247545	0.048046921	-1.306404554	0.370467203	19.92452142	740.5152299	1243.362119	2348.724167	2875.20459	728.6320109	1245.460154	2398.322567	2720.090428	1773.12629	-0.09891103	663.8194725	18.46122575	845.1728168	20.70582448	0.914507393	13.29859809	-3.362695946	-5.36957402	24.75705905	17.5764925	27.99018557	29.64377688	2	2
40000077\0_3.mp3	147.2546326	147.2992475	3.53550012	0.006779097	4.60E-05	0.003868856	0.003074309	0.011606569	0.055104213	0.512932625	0.026904767	0.031459312	0.051161615	0.080714301	85.32433223	21.50558164	0.07812277	0.057977175	0.811723806	-0.057172502	15.95603671	722.8010247	1199.498121	2515.827471	2975.75244	708.7514407	1198.923077	2589.191535	2748.799204	1811.416314	0.002457815	680.0159212	18.35498156	868.8826851	20.14080876	-0.457216411	13.19819995	-1.641769078	-4.110412545	41.02078227	24.37261277	31.95152251	39.82287689	2	2
40000077\0_4.mp3	159.20288	165.0038858	21.04879082	0.004840987	3.04E-05	0.002942201	0.002239913	0.008826604	0.034637594	0.327182181	0.017242845	0.022846195	0.026703006	0.051728536	53.87303117	14.59268376	0.077593636	0.052341143	-1.189884388	0.618202926	25.20124813	364.7084011	2219.291026	3029.737144	3907.752638	359.6945923	2590.375149	3158.848132	4061.615446	2542.63333	1.340026515	1233.973618	15.84751299	1246.58021	14.03840672	-2.950157833	9.207986977	6.725653114	15.4460304	27.37720254	18.36250276	23.23397839	28.88967786	2	2
40000077\0_5.mp3	162.7679902	164.4330157	13.29985985	0.005334112	3.28E-05	0.003376294	0.002286012	0.010128883	0.027564631	0.242906532	0.013162351	0.017013332	0.02210274	0.039487054	46.35452665	14.22647826	0.083031358	0.056267209	-1.616174235	1.284095808	27.37438337	389.8181546	1621.411323	2929.860476	3779.494437	389.8354472	1416.119731	2639.852822	3706.215822	2038.005956	0.253951277	1105.460125	18.52028008	1042.404036	16.78811612	-1.189527096	9.492000242	8.661574616	12.17222567	20.45806435	13.90314917	20.05240696	25.63577407	2	2
40000077\0_6.mp3	165.3940178	165.3855665	4.525850845	0.0024283	1.47E-05	0.001212615	0.001081752	0.003637846	0.032686268	0.298455648	0.015248238	0.021704598	0.026554284	0.045744713	26.91955334	14.31715893	0.081129516	0.060279398	-2.137989548	-0.111315804	26.27641367	415.0511262	2000.385703	2756.501524	3741.258693	415.7719952	2222.589564	2647.568972	3752.808959	2259.684872	0.698934911	1112.345654	16.42535929	1109.310673	15.77556264	-0.980786914	8.845374334	7.836454174	10.88460337	18.68662491	13.19071798	19.59555757	25.49591936	2	2
40000077\0_7.mp3	158.6103497	166.5359141	25.85993703	0.005447121	3.44E-05	0.003371966	0.00236523	0.010115898	0.032886688	0.300141615	0.017876503	0.020575566	0.024011327	0.053629508	29.88336255	14.66874287	0.066278893	0.03897813	-1.132474037	0.921083171	27.1088003	363.3988936	966.2525628	2339.150739	3367.436816	361.1625606	958.4657203	2362.236887	3359.276315	1760.28537	-0.419127523	999.3712513	22.09212833	918.1590085	19.05987943	-8.420728678	16.35760245	9.020290757	-0.148913529	52.07172605	41.50666272	29.21564429	46.94571206	2	2
40000077\0_8.mp3	163.8029898	163.7694964	2.820291877	0.003974554	2.43E-05	0.002410014	0.001863759	0.007230041	0.028260309	0.255058212	0.014463373	0.017368179	0.020291286	0.043390118	17.3908161	14.01846737	0.070187644	0.038841749	-1.951839419	0.766712759	28.6686185	375.8316033	939.1890935	2215.239242	3052.146406	375.6802862	882.0965514	2319.468571	2954.122149	1632.841889	-0.721167525	859.4806209	23.16138681	840.4325675	20.82261049	-6.398535345	15.81959219	10.50049623	-1.439272946	41.40738446	31.74204659	28.79395047	55.70283965	2	2
40000077\0_9.mp3	168.2015641	167.694263	4.691889798	0.002976109	1.77E-05	0.001532742	0.001555165	0.004598226	0.026064686	0.229211765	0.012929169	0.016438343	0.021651271	0.038787507	102.2358987	19.35043782	0.068893632	0.042293937	-2.413744357	0.492474975	26.9371587	381.1922827	951.6121073	2088.444775	3230.727915	381.9933654	968.1627582	2374.795658	3028.522088	1688.368467	-0.585083166	882.1762409	22.16659765	865.717013	20.21445777	-7.513090966	15.5291796	10.51822154	-2.039307349	47.78435062	35.39315028	32.94765179	62.66111024	2	2
40000078\0_1.mp3	133.7084527	134.0248017	2.661129103	0.002621865	1.96E-05	0.001109834	0.001419813	0.003329501	0.041444992	0.36819881	0.018745714	0.024840341	0.044567688	0.056237141	20.78442758	17.41047065	0.044312542	0.034615033	-1.384473231	-0.641352084	19.5052243	560.4139658	978.8471157	2546.84733	3237.770606	558.9952759	989.6856141	2550.755252	3173.204714	1818.160214	-0.082175466	871.4031461	19.65767352	916.5300328	19.09375511	-8.36853131	18.20086268	0.321979315	2.209222924	48.62295941	45.69159477	49.88659151	55.38564506	1	1
40000078\0_2.mp3	136.5898563	136.6040257	1.255880104	0.002028318	1.48E-05	0.000686719	0.00111718	0.002060157	0.045274397	0.397282048	0.018242681	0.027449989	0.055878467	0.054728043	50.06085616	15.80848969	0.053221743	0.028555281	-1.303737108	-1.122534708	21.50196324	612.9975234	1015.118216	2689.482136	3624.068142	603.0255123	1016.164678	2675.596689	3654.097535	1987.221104	0.394875371	1017.024008	18.36402253	1014.480613	17.25020644	-7.707118514	18.16555655	2.353556848	-0.45073399	46.84322492	41.08716496	44.73053165	48.26821291	1	1
40000078\0_3.mp3	136.8779689	137.1574829	2.298537527	0.002093961	1.53E-05	0.000780035	0.001086785	0.002340106	0.048231171	0.42821911	0.020010973	0.027743255	0.057097204	0.06003292	117.4189286	15.82676293	0.044159245	0.020869697	-1.098857668	-1.250449867	20.73593358	566.5914493	986.7467426	2591.695547	3329.234472	550.3714195	986.5451374	2597.101119	3175.434734	1827.363102	-0.062774551	875.0211048	19.66019112	921.9894182	18.98069506	-8.542691678	17.89232462	1.622291471	1.272898635	41.80443492	38.72413764	45.49885213	49.66660443	1	1
40000078\0_4.mp3	139.101385	139.6355868	1.868820441	0.002957526	2.13E-05	0.001505303	0.001741126	0.00451591	0.049568292	0.455916671	0.023748239	0.02971897	0.046597689	0.071244717	17.10104388	16.01066105	0.023697938	0.017011975	-0.656053135	-0.961891531	22.62598025	343.4373652	1928.513582	2526.718742	3123.080623	351.6729866	1932.727166	2581.185898	3101.815486	1991.850384	0.002550622	916.7141665	18.78974691	970.6783899	18.02862841	-12.73904272	14.35170126	1.251376782	16.83433353	31.30675126	25.06924056	32.40818236	41.95196908	1	1
40000078\0_5.mp3	140.2609832	140.6068292	1.64803019	0.002822859	2.01E-05	0.00133969	0.001674514	0.004019069	0.057471827	0.521463162	0.027183675	0.035546584	0.054229127	0.081551026	37.75055044	16.22478704	0.038452657	0.020495571	-0.145920134	-1.532506545	22.5973553	312.2004365	1961.503524	2452.02749	3070.770821	314.7372128	1966.26462	2439.590003	3069.642612	1947.558612	-0.160574814	918.3017997	19.75949039	949.9756993	18.42152385	-14.7720424	15.17434986	1.257634021	17.15728983	32.02525316	24.35213399	31.13799809	41.44250304	1	1
40000078\0_6.mp3	141.4045774	141.584827	1.146907768	0.002639751	1.87E-05	0.001350735	0.001551703	0.004052206	0.049134108	0.534313254	0.022910071	0.030154043	0.046243121	0.068730214	17.03932379	12.33489536	0.051388159	0.034087231	-0.685855292	-1.118797132	22.59736802	291.3228303	1930.152834	2441.48632	3103.748459	287.6765875	1938.089502	2439.999937	3106.226192	1942.998054	-0.19191915	939.5165348	20.40228899	953.4649552	18.3541093	-12.40881728	15.17990306	-0.404276899	16.13042267	27.27331214	21.66090102	30.93559296	37.08472755	1	1
40000078\0_7.mp3	143.8341286	144.0596862	1.377645343	0.003599932	2.50E-05	0.001843751	0.002044019	0.005531252	0.04034984	0.356622235	0.018912016	0.025749458	0.039961717	0.056736048	18.2776603	16.58485282	0.04106592	0.032169759	-1.122938619	-0.203687308	23.68387778	296.7123278	597.2900254	2457.479067	3056.227332	287.3585104	584.5683724	2450.891464	3046.110663	1592.232252	-0.842960868	919.5840507	28.32823772	848.0546568	20.63546242	-17.91401999	18.5075686	10.30222636	11.26437053	86.14679311	49.34010984	32.91705036	54.87606501	1	1
40000078\0_8.mp3	144.2714033	144.6433503	1.30065473	0.003591782	2.49E-05	0.001880992	0.002122115	0.005642975	0.038975711	0.348319639	0.01866862	0.025839004	0.036542697	0.05600586	17.67125005	16.60882028	0.039621253	0.027723578	-1.193524651	-0.109354044	24.14188264	281.0374825	591.1885875	2518.966525	3032.079094	274.3041445	585.2935183	2509.946388	3034.813565	1601.089404	-0.828344592	920.1698069	28.59032513	852.9431332	20.51719431	-17.48662315	18.36658564	10.29228107	11.07154111	94.43174411	58.48858863	33.11340621	54.32074686	1	1
40000078\0_9.mp3	142.3945916	142.6520026	2.224889299	0.003273667	2.30E-05	0.001612554	0.002037344	0.004837661	0.039552236	0.350017966	0.019902833	0.025844165	0.034885284	0.059708498	18.27539833	16.42753788	0.02929616	0.022226895	-1.251780667	-0.259635021	23.87768473	295.0753018	603.4737452	2511.877031	2982.001376	280.7238773	602.3312756	2506.409291	3010.387349	1599.962948	-0.828686747	909.8878237	28.13788903	849.8208476	20.59257554	-17.74548725	18.87001244	10.48278386	10.98778912	48.93739466	30.88897438	30.07442057	45.68470301	1	1
40000079\0_1.mp3	165.149313	163.5804117	4.339308206	0.008951538	5.42E-05	0.004724584	0.005054596	0.014173752	0.04598899	0.447023252	0.021054968	0.02644962	0.03830781	0.063164905	261.2523002	42.36019353	0.082517952	0.008187139	0.679446053	1.280482706	20.50077316	782.5082626	1817.860324	2605.192291	3573.699631	800.2191436	1795.485866	2627.972512	3598.949311	2205.656708	0.989851112	932.9100557	14.80529344	1059.980583	16.50973639	-33.07423226	10.88171154	3.267297537	6.140233717	55.10693384	44.78946236	60.83947402	63.94820369	1	2
40000079\0_2.mp3	169.2285348	169.3490907	9.403399398	0.009395914	5.55E-05	0.00507019	0.005090872	0.01521057	0.039430145	0.385710521	0.018894307	0.023285327	0.033162237	0.056682922	294.2008881	54.72562781	0.075359985	0.00806976	0.39193628	1.763278179	20.39444196	718.52589	1644.468961	2557.608917	3462.312188	786.6704079	1658.367276	2655.022107	3614.411153	2178.617736	0.935027128	942.5802484	15.09397698	1055.660972	16.57729182	-38.46526608	8.557445751	4.224433639	6.146710061	53.37308449	45.76838359	63.31062561	60.94275202	1	2
40000079\0_3.mp3	167.6504769	167.0658344	6.768844376	0.009240729	5.51E-05	0.004882913	0.005158438	0.01464874	0.04591483	0.443814926	0.021533656	0.027053446	0.042045699	0.064600968	237.205581	53.81655096	0.105180591	0.01644666	0.831462311	1.285929467	19.62166733	775.2592167	1677.451092	2600.444625	3471.674991	820.3869183	1691.970698	2668.531769	3614.537665	2198.856763	1.012591561	931.3835824	14.88009862	1060.493369	16.50175334	-35.63520092	9.864416561	4.059290068	5.680026711	57.87880028	41.33280404	56.99899241	56.06574631	1	2
40000079\0_4.mp3	162.4656836	131.0393404	5.590289889	0.005856841	3.61E-05	0.002844831	0.00326868	0.008534492	0.033180627	0.350117754	0.012536199	0.017754278	0.031570684	0.037608596	296.0777235	38.17900094	0.080683661	0.002591483	-1.208027684	1.04414509	23.22578001	257.033628	2023.642504	2544.935795	3052.421551	252.0742151	2031.15874	2629.400549	2833.076953	1936.427614	-0.245402244	860.3342461	21.47350843	936.2879013	18.69083214	-40.78401405	6.336071033	5.305909672	6.395015125	43.54872582	30.48399992	44.16667041	52.92441069	1	2
40000079\0_5.mp3	167.7745407	166.2475792	4.393350534	0.007751616	4.62E-05	0.003631199	0.004249506	0.010893596	0.037205545	0.372541915	0.013188589	0.019220477	0.041271615	0.039565768	280.9733164	60.23441366	0.057154343	0.003009296	-0.45067633	1.3317323	22.71928037	258.4450189	2007.896194	2607.719874	3227.779064	263.7604422	2018.634153	2637.056638	3242.830238	2040.570368	0.034812917	993.0232652	20.41404318	1004.875185	17.41509818	-40.8671031	6.785942868	5.658423966	6.874560045	41.28896811	35.27925964	48.53353944	54.37933231	1	2
40000079\0_6.mp3	164.169606	163.7694964	4.847882023	0.00709771	4.32E-05	0.003436696	0.003947346	0.010310088	0.044192453	0.44802214	0.021365705	0.024502428	0.03685392	0.064097116	260.4397648	44.68295942	0.091395955	0.017454974	0.010143067	0.660804901	24.01312985	243.6500675	2000.67972	2559.279269	3421.589754	240.5888083	2033.516336	2616.105616	3609.734068	2124.986207	0.225572045	1123.04842	20.74228018	1064.042961	16.44670435	-21.87340664	11.12281247	4.480817394	12.00458527	48.95471203	29.68270985	44.36262361	58.17172515	1	2
40000079\0_7.mp3	159.9126249	160.4918459	5.531368083	0.006521395	4.08E-05	0.002954493	0.003893919	0.008863479	0.042612251	0.485623469	0.015252902	0.02358063	0.045382547	0.045758707	238.1697275	37.46908495	0.101272577	0.007827083	-0.291723707	0.589256085	25.76395801	286.9037813	995.4173037	2291.84887	3492.959935	289.2646279	1000.031076	2285.718178	3506.11484	1770.28218	-0.472318152	1072.283404	23.27709357	934.7798244	18.72098599	-36.43739831	9.238481678	6.981524066	5.736285731	58.6579804	45.09864804	39.90908551	51.93628173	1	2
40000079\0_8.mp3	167.881826	167.3072542	7.789365386	0.005525902	3.29E-05	0.002324399	0.003133576	0.006973198	0.035683387	0.349608585	0.014739252	0.019491753	0.034047656	0.044217756	288.4208179	53.06031818	0.089877984	0.018768457	-1.175971024	0.66838603	26.2679581	267.2268218	951.027698	2360.725542	3350.468779	261.6308103	962.2062913	2365.133838	3515.822096	1776.198259	-0.470188819	1084.730429	24.16106677	942.4922272	18.56779239	-25.00509724	13.46515499	6.574331622	5.971357014	68.90192421	57.49838734	47.07052598	57.66753326	1	2
40000079\0_9.mp3	165.6926453	164.9086033	3.161983893	0.006918128	4.17E-05	0.003374957	0.004370075	0.010124872	0.036363615	0.418919022	0.016649433	0.02038326	0.032374558	0.0499483	260.3274052	38.38920664	0.060813155	0.006782725	-0.470412025	1.107429022	26.5918626	256.9839043	901.6061241	2342.643894	3441.408321	255.1425285	929.4375457	2347.206835	3513.078632	1761.216385	-0.509762	1085.978701	24.65286756	937.4057087	18.6685443	-37.34504811	7.793310338	6.963830537	6.014968506	51.17323572	40.87952687	35.92458402	48.13057633	1	2
40000080\0_1.mp3	122.5767984	122.7593859	2.705327831	0.006229917	5.08E-05	0.003169731	0.003355584	0.009509194	0.034962733	0.350481528	0.016872234	0.019482657	0.030079131	0.050616702	91.35954684	21.17452125	0.072104437	0.050286958	-0.760695724	1.102691789	21.21021137	360.546198	1144.78773	2335.126815	3132.085797	390.9917875	1147.533283	2324.964379	3144.663661	1752.038278	-0.44989432	917.8906247	20.88726837	892.1680754	19.61513809	-7.112079762	16.91660015	0.466407702	3.888534639	71.85583938	59.67817426	56.34860647	49.36217399	1	3
40000080\0_2.mp3	121.6436842	121.5598388	2.225532205	0.006317978	5.19E-05	0.003253196	0.003494728	0.009759588	0.035471116	0.341421394	0.018946584	0.019968942	0.028235882	0.056839752	70.12396613	21.32179814	0.053414383	0.033462228	-0.640741633	1.09657214	20.17107507	429.8244611	1140.588891	2374.626416	2947.007855	438.747391	1126.562449	2374.233357	2897.972673	1709.378968	-0.508117672	819.7417608	20.70164407	856.5573866	20.43062178	-3.429246501	17.17414608	-2.45747	3.840553432	49.21127901	48.67547216	57.4571923	48.86267203	1	3
40000080\0_3.mp3	123.1499509	123.0433482	2.668675928	0.005603546	4.55E-05	0.002649242	0.003076285	0.007947726	0.034126779	0.321518129	0.016696376	0.019333017	0.028946395	0.050089129	140.0530958	24.47637595	0.088119526	0.046204542	-1.05857937	0.911657082	20.90162745	398.5016573	1108.961377	2411.77561	3171.63226	404.125624	1110.06491	2414.742888	3178.258644	1776.798016	-0.361458892	924.7110066	20.67209483	906.0915547	19.31372156	-3.583530097	17.19187497	-1.512960484	3.79270769	59.51388976	49.92394454	57.33393795	48.70056395	1	3
40000080\0_4.mp3	129.2718544	129.1606554	2.888279866	0.005162418	3.99E-05	0.002416798	0.002819209	0.007250395	0.024073454	0.224216666	0.010635916	0.014656862	0.024655458	0.031907748	95.21497467	22.20158513	0.080691071	0.037637534	-1.895721931	1.334518762	26.46338046	333.2844045	1962.483643	2413.28026	3018.614686	335.9784942	2015.650677	2436.110668	2991.514731	1944.813642	-0.157354606	885.1787456	19.37498879	940.5734996	18.60566985	-8.968025469	14.41655839	3.624592499	12.36169283	99.92644857	68.3537065	48.07758542	46.84882351	1	3
40000080\0_5.mp3	129.7654257	129.7588855	2.837543002	0.004404887	3.39E-05	0.001805193	0.002374403	0.00541558	0.024132471	0.226181466	0.009970445	0.014510086	0.0261442	0.029911334	102.6862618	18.75416656	0.083848136	0.041613882	-2.178300837	1.026352923	26.54837534	307.5466756	1875.462086	2319.02208	2934.003362	305.4180702	1928.739153	2359.993691	2939.874029	1883.506236	-0.331760992	878.1519862	20.40789827	915.9695758	19.10543806	-6.406464476	14.56911099	2.28633372	12.16793564	82.00488114	63.70296402	54.33476588	40.71681113	1	3
40000080\0_6.mp3	130.591092	130.5105711	2.406613024	0.004896264	3.75E-05	0.002167233	0.002663437	0.006501698	0.023776101	0.21998311	0.010165369	0.014530535	0.023905841	0.030496106	79.78062046	22.46604732	0.093414125	0.052239069	-2.045526881	1.250747072	26.45179649	302.0709383	1790.826655	2317.905607	2997.072919	301.9398805	1962.864602	2134.385277	2915.955994	1828.786439	-0.496753162	871.3387046	20.96385342	887.4798103	19.71875844	-6.767397501	14.04217807	2.514581115	14.1883915	83.2181643	58.30981698	50.03170271	50.3614056	1	3
40000080\0_7.mp3	131.7170725	131.8365194	2.566086319	0.004608345	3.50E-05	0.001716164	0.002734785	0.005148493	0.024886591	0.239107531	0.010234424	0.015102707	0.027039263	0.030703272	50.49754331	22.78623307	0.094398628	0.054030298	-2.067375748	1.016146503	26.43160391	319.9337462	943.9134395	2196.208495	3482.583271	323.6159167	942.2468973	2194.70648	3483.94445	1736.128436	-0.523959661	1053.442844	23.10303539	916.94048	19.08520823	-7.744645062	16.48464927	6.822739359	6.134989751	77.88573131	61.93060973	49.31640397	42.63004909	1	3
40000080\0_8.mp3	130.3495769	130.2846093	2.381911794	0.004714551	3.62E-05	0.002002095	0.002665909	0.006006285	0.027234622	0.248817495	0.011216726	0.016389404	0.030090264	0.033650178	47.45413483	21.78239281	0.098206107	0.065082112	-1.844978544	0.957933343	26.28288671	334.9559596	1047.744405	2240.583428	3379.449957	335.8602871	988.6862149	2209.000588	3392.029244	1731.394084	-0.532334293	1018.722986	22.6163148	906.9315853	19.29583255	-6.773923671	15.8087376	7.323404796	5.287468788	82.84727388	58.27783844	47.84805407	44.38405093	1	3
40000080\0_9.mp3	130.0456531	130.2093757	2.309685474	0.004868661	3.74E-05	0.001819502	0.002605146	0.005458505	0.029231029	0.273558304	0.011159152	0.016885848	0.032042591	0.033477457	56.50592872	22.62883707	0.120095044	0.075798057	-1.776860838	0.845946547	26.49360302	333.5668969	948.6058179	2259.724372	3350.666179	336.7172683	917.6912498	2249.59083	3341.50925	1711.377149	-0.567084265	1001.597327	23.09215166	898.2930932	19.48139213	-7.052732577	16.08268173	7.418774676	5.780153363	69.1176795	53.5172064	47.29780477	41.14033928	1	3
40000081\0_1.mp3	141.525176	189.1022996	51.28584412	0.019789118	0.000140385	0.010415617	0.009994385	0.031246851	0.138658871	1.319006159	0.078430233	0.089612465	0.103677227	0.235290698	399.0931372	50.14279842	0.019103647	0.013172571	10.93718276	-1.383529826	12.25893641	551.9123077	1304.069129	2077.361961	3483.54305	397.9188687	1209.794434	1734.000987	3294.084132	1658.949605	-0.733750586	965.3884212	21.87797839	851.3308579	20.55605037	-19.30039605	15.03865438	2.773556667	-4.660348601	43.06751591	33.18841372	40.37213226	55.3161035	2	1
40000081\0_2.mp3	187.2304461	187.9045498	6.714004205	0.004642737	2.48E-05	0.002484154	0.002619652	0.007452462	0.050525365	0.456077444	0.023308813	0.029779698	0.053169744	0.06992644	31.94298209	27.15801542	0.054446364	0.039511182	-0.127490786	-0.548422014	18.73083562	868.892545	1344.237249	2226.484044	3422.185115	972.5047374	1315.955989	1873.481899	3324.739577	1871.67055	0.328400966	784.0782797	17.6798993	894.3085532	19.56819035	-1.724995825	13.8579293	-5.147656053	-2.630593235	22.74609619	21.17208058	24.64903689	41.61424205	2	1
40000081\0_3.mp3	196.1273801	197.0188043	9.002073642	0.003894307	1.99E-05	0.001967908	0.00204023	0.005903723	0.035415495	0.338628955	0.016408428	0.01974474	0.034362446	0.049225285	39.54510932	33.83650631	0.075271134	0.058002642	-1.521029871	0.154500104	20.52229777	952.4131096	1430.099143	2499.885037	3456.008149	970.5542083	1445.521026	2619.549703	3490.066851	2131.422947	1.019267489	839.8375475	15.35654014	1019.888899	17.15873172	3.245578061	10.67621431	-6.384206237	-5.416640848	21.11334419	19.87144363	25.76124117	30.50692252	2	1
40000081\0_4.mp3	177.1357598	235.1095813	60.61597028	0.003096762	1.75E-05	0.001485123	0.00145069	0.004455369	0.051733802	0.484820648	0.027228596	0.027409875	0.043475497	0.081685788	164.7712352	27.10607585	0.048196446	0.026772106	-0.585747404	-1.133257427	20.32734325	402.2850927	2582.325405	3067.413041	4268.977579	425.3573299	2594.384525	3088.864806	4353.34207	2615.487183	1.581312542	1309.328247	14.73059402	1288.719748	13.57936822	-4.313451951	3.989199878	6.495527124	16.07751812	20.67456752	18.8357799	27.01197912	32.1013447	2	1
40000081\0_5.mp3	235.3941564	235.6534278	6.448668146	0.002930877	1.25E-05	0.001605014	0.001523226	0.004815041	0.038994881	0.372523701	0.020252745	0.0190695	0.031000242	0.060758235	31.0760099	26.75635537	0.057887184	0.037129296	-1.574140888	-0.301073969	22.07443553	422.227438	2256.939973	2931.400763	3844.059569	442.5362128	2616.921969	3030.445993	4243.991605	2583.473945	1.50698666	1267.151797	14.66806214	1265.558889	13.82788281	-3.025086645	4.07131652	7.218941452	14.93995124	27.0525289	21.86770852	29.03558757	37.94042848	2	1
40000081\0_6.mp3	241.4602671	241.7194113	3.257764804	0.002453876	1.02E-05	0.001413744	0.001189243	0.004241231	0.029297612	0.29635523	0.015154275	0.013226744	0.019289538	0.045462826	24.1183491	20.91317205	0.133454532	0.106786104	-2.441853961	0.208652421	25.96827634	371.2164502	2624.562837	3058.953521	4393.359082	362.578729	2665.136851	3071.076142	4429.905632	2632.174338	1.55232484	1355.775634	15.51359763	1302.921653	13.4313525	-1.369837291	4.641252125	7.971235952	14.96119421	24.35826042	21.98298831	29.8340862	35.23185716	2	1
40000081\0_7.mp3	241.0002805	241.1615655	7.827976303	0.002145606	8.90E-06	0.001174392	0.001209215	0.003523175	0.022539359	0.204980838	0.011433475	0.010886495	0.01625362	0.034300425	26.31012784	20.99790269	0.086273344	0.065022617	-2.983662071	0.519623289	29.85202044	488.1489837	1173.230521	2822.066561	4274.375076	490.3879764	1195.15983	2905.500923	4365.627544	2239.169068	0.91982268	1291.746522	17.22357633	1170.542021	14.95033898	-8.469762827	15.38632557	6.778060202	-0.668883627	56.22503141	38.29905405	39.60045235	44.84083242	2	1
40000081\0_8.mp3	250.0304136	251.1124108	9.45313556	0.002899203	1.16E-05	0.001667398	0.001513067	0.005002194	0.022754382	0.227752519	0.012119311	0.011014375	0.015262876	0.036357934	32.42788125	28.79262935	0.120846468	0.080842398	-2.72499606	0.712942924	30.54853591	433.1336079	821.3881221	2649.513028	3962.624765	439.7790445	754.1300334	2818.129319	4107.538703	2029.894275	0.411892032	1222.586553	21.28519117	1084.41873	16.13767774	-8.57580722	15.31879472	9.637351958	0.353560944	65.27768962	40.6617735	45.26362727	36.48081406	2	1
40000081\0_9.mp3	246.5366003	247.0837274	2.909661276	0.002387334	9.68E-06	0.001434473	0.001229016	0.004303419	0.022800028	0.240695605	0.011718541	0.010592895	0.016110896	0.035155623	24.3431621	21.21736114	0.101224976	0.075749654	-2.851080527	0.56579621	32.59870938	419.118421	906.8388139	2819.279086	4106.753014	431.9300303	939.9984725	2946.456063	4208.554575	2131.734785	0.640388806	1258.874848	19.39638117	1129.621138	15.49191974	-8.823108515	14.69876225	12.96970431	-0.758021311	105.6939402	49.2468587	107.8988747	71.90285064	2	1
40000082\0_1.mp3	110.7592449	111.0531304	3.311064486	0.00685238	6.19E-05	0.003374915	0.003024212	0.010124746	0.029735774	0.302793513	0.014529075	0.017666808	0.02686714	0.043587224	182.277388	19.21628044	0.07623134	0.04289944	-0.953902487	1.539163555	20.8218488	521.2854123	1100.369294	2716.161674	3254.35439	518.7690562	1101.065578	2747.813564	3333.17216	1925.20509	0.148227178	938.134368	18.75125761	973.6485413	17.97363141	-2.275196327	15.19491867	2.078517628	2.206289523	52.82382138	32.52682973	42.56279687	47.88571895	1	2
40000082\0_2.mp3	131.4896305	131.6462719	5.571124535	0.004939045	3.76E-05	0.002351762	0.002046916	0.007055286	0.033191419	0.313068626	0.015888652	0.019990701	0.035125487	0.047665955	113.0545281	22.56359176	0.077259776	0.026080332	-1.309356344	0.54958426	20.52513762	554.3385216	1164.06139	2408.743087	2917.907852	551.9542304	1150.849362	2388.983714	2902.27924	1748.516637	-0.307437388	783.4416698	19.51983347	863.461323	20.26726564	2.933957885	14.01963216	-2.004465292	2.752971908	54.01802134	36.21868337	50.23618417	54.00546139	1	2
40000082\0_3.mp3	128.5901196	128.5651833	3.776991499	0.003469849	2.70E-05	0.001767456	0.00172509	0.005302369	0.02685606	0.251252675	0.013581881	0.015507863	0.024175885	0.040745644	42.70520677	11.26875889	0.072347645	0.042642813	-2.155747257	0.620011044	22.55436849	600.2146836	1143.203955	2594.439016	3002.628128	598.9129942	1140.563713	2590.587255	2915.449636	1811.3784	-0.087689492	772.1788808	18.88039145	890.0401872	19.66203353	3.821302345	14.56479679	-1.68046288	2.229506295	30.28593273	22.72251545	29.86767321	31.04886216	1	2
40000082\0_4.mp3	152.2080135	151.9222664	3.283468618	0.002271094	1.49E-05	0.001046565	0.001111567	0.003139696	0.018548844	0.175408691	0.008143556	0.011368551	0.015805603	0.024430667	31.74227258	17.52036554	0.145029255	0.087480219	-3.202663668	0.742821046	29.38460467	315.6657305	2033.171616	2544.230389	3206.300621	315.2907644	2048.81349	2675.542194	3222.142673	2065.44728	0.142934412	968.9506363	18.98134257	1009.39145	17.33717875	-0.737982258	12.06144835	0.56890395	14.55066658	49.48078309	31.00813765	34.37597021	49.73293227	1	2
40000082\0_5.mp3	152.3217349	152.2736872	3.417029035	0.002701947	1.77E-05	0.001266245	0.001403646	0.003798735	0.018020483	0.167576985	0.008112628	0.011195614	0.015019095	0.024337885	63.6119223	13.71424728	0.126125555	0.085911266	-3.106055402	0.917798226	27.87667941	321.8987924	2039.772183	2339.156586	2900.518057	321.519469	2045.261492	2245.414529	2822.002461	1858.549488	-0.409985285	833.4943307	20.30941743	891.390329	19.63225248	1.239562915	12.18855658	-1.374172566	14.45944595	37.88965535	27.25188596	31.92344307	40.06755788	1	2
40000082\0_6.mp3	151.4835745	152.0100455	3.744179959	0.002774972	1.83E-05	0.001355743	0.001307523	0.00406723	0.018595942	0.172263368	0.00862516	0.011942392	0.015671274	0.025875479	29.62110923	17.45974968	0.116737269	0.072134577	-3.029717061	0.885140305	27.80176514	323.6021608	2083.769762	2543.520165	3073.072444	323.2861316	2089.953484	2718.637203	2866.914888	1999.697927	-0.022644727	847.8762521	19.27073646	958.4461147	18.25872079	1.34811413	11.54642783	-0.623363256	14.35799493	35.44471472	25.30948014	32.24819539	40.51054505	1	2
40000082\0_7.mp3	151.647465	152.3616694	3.128991103	0.0028387	1.87E-05	0.001415247	0.001389742	0.00424574	0.020552045	0.188896461	0.009135688	0.012902133	0.01803193	0.027407063	31.09675878	17.52543293	0.112558497	0.063398294	-2.876974932	0.809119677	29.5722642	355.0639818	838.6612488	2510.846852	2993.456594	356.6274414	859.5995218	2551.178925	2897.817863	1666.305938	-0.632981669	847.063474	23.33960335	856.5725161	20.43026092	-3.272302717	16.04230733	7.590813063	4.770780806	78.94732237	57.65150956	32.04073183	38.20844607	1	2
40000082\0_8.mp3	149.7280605	150.3508822	2.799950318	0.003016972	2.01E-05	0.001510754	0.001642439	0.004532262	0.016516474	0.15762354	0.008010126	0.010787218	0.012369814	0.024030379	21.38877197	13.15166299	0.107293365	0.056056432	-3.071096938	1.126003893	30.37390672	352.0448609	874.402397	2556.507309	3132.587044	352.5694589	864.5421646	2567.357485	3168.069379	1738.134622	-0.4525617	938.4999734	22.88877639	903.7968817	19.36275767	-3.136490356	16.60741937	6.389922208	5.687990448	79.76977676	72.03357545	47.24732452	51.34272237	1	2
[truncated: 163 more rows]
